# Supplementary material for: Associations between prediagnostic aspirin use and ovarian tumor gene expression
Source: Cancer Med. 2023 Aug 1;12(17):18405–17. doi: 10.1002/cam4.6386 (PMC10523980; doi:10.1002/cam4.6386)
Supplement: Supplementary file 3 — Table S1. [file CAM4-12-18405-s003.xlsx]

## Sheet: Supplementary Table S1_low dose
Supplementary Table S1. Individual gene expression associated with current vs never use of low-dose aspirin in type II ovarian tumors.
Gencode ID	Gene Name	Log fold chnange	Average Expression	Unadjusted p-value	False discovery rate
ENSG00000145014.17	TMEM44	0.686298	2.89807	0.000205455	0.90333
ENSG00000164659.14	KIAA1324L	1.68566	4.20386	0.000307128	0.90333
ENSG00000197928.10	ZNF677	0.848732	3.15903	0.000798361	0.90333
ENSG00000149485.18	FADS1	0.896806	3.85012	0.000894643	0.90333
ENSG00000243508.1	AC108688.1	0.50685	2.61086	0.000902217	0.90333
ENSG00000124092.12	CTCFL	2.51727	2.22115	0.000964239	0.90333
ENSG00000175879.8	HOXD8	-1.09307	3.42374	0.00108423	0.90333
ENSG00000198420.9	TCAF1	-0.555558	4.843	0.00110181	0.90333
ENSG00000166135.13	HIF1AN	0.327741	5.1074	0.00112909	0.90333
ENSG00000163812.13	ZDHHC3	-0.305971	5.17114	0.00125314	0.90333
ENSG00000183837.9	PNMA3	1.40126	2.59148	0.00127258	0.90333
ENSG00000163293.11	NIPAL1	-1.0904	1.69965	0.00128414	0.90333
ENSG00000137478.14	FCHSD2	0.396952	6.91379	0.00133757	0.90333
ENSG00000172817.3	CYP7B1	1.1039	2.15296	0.00139474	0.90333
ENSG00000144228.8	SPOPL	-0.393585	5.42459	0.00156384	0.90333
ENSG00000136874.10	STX17	-0.340645	4.52235	0.00168572	0.90333
ENSG00000234685.1	NUS1P2	1.55795	4.5486	0.00171664	0.90333
ENSG00000049883.14	PTCD2	0.41514	3.54749	0.00173766	0.90333
ENSG00000117308.14	GALE	-0.636716	3.8213	0.00177137	0.90333
ENSG00000142765.17	SYTL1	-0.787668	2.7946	0.00188321	0.90333
ENSG00000081985.11	IL12RB2	1.19617	1.81763	0.00192123	0.90333
ENSG00000119139.19	TJP2	-0.540051	7.47559	0.00193835	0.90333
ENSG00000176473.13	WDR25	0.42366	2.83082	0.00199449	0.90333
ENSG00000184905.8	TCEAL2	1.84442	0.745674	0.00202632	0.90333
ENSG00000105523.3	FAM83E	-1.6236	0.64839	0.00205138	0.90333
ENSG00000145247.11	OCIAD2	-0.542114	4.6749	0.00213629	0.90333
ENSG00000173914.11	RBM4B	0.418717	3.19964	0.00213857	0.90333
ENSG00000134824.13	FADS2	1.00057	4.92646	0.00223722	0.90333
ENSG00000152332.15	UHMK1	-0.361676	6.65344	0.00235636	0.90333
ENSG00000132002.7	DNAJB1	-0.502081	5.16334	0.00242017	0.90333
ENSG00000112406.4	HECA	-0.322104	3.2788	0.00247921	0.90333
ENSG00000072133.10	RPS6KA6	1.13503	2.76458	0.00252782	0.90333
ENSG00000253710.3	ALG11	0.38969	4.48611	0.00253099	0.90333
ENSG00000156374.15	PCGF6	0.448446	2.71741	0.00268259	0.90333
ENSG00000129460.15	NGDN	0.382019	4.34838	0.00271006	0.90333
ENSG00000148948.7	LRRC4C	1.45271	0.0708032	0.00279206	0.90333
ENSG00000109501.13	WFS1	-0.602594	4.45887	0.00281125	0.90333
ENSG00000225484.6	NUTM2B-AS1	0.640663	0.908626	0.00283348	0.90333
ENSG00000204856.11	FAM216A	0.759327	1.96218	0.00285409	0.90333
ENSG00000078687.17	TNRC6C	0.660412	5.20228	0.00287149	0.90333
ENSG00000106541.11	AGR2	-2.30266	1.19868	0.00304727	0.90333
ENSG00000118096.7	IFT46	0.375684	4.27208	0.0031104	0.90333
ENSG00000201185.1	RNA5SP202	-0.774755	0.576202	0.00324081	0.90333
ENSG00000231205.7	ZNF826P	1.54832	1.53504	0.00327968	0.90333
ENSG00000269028.3	MTRNR2L12	-0.69912	0.899386	0.00335815	0.90333
ENSG00000180071.19	ANKRD18A	2.16805	2.01486	0.00337069	0.90333
ENSG00000142188.16	TMEM50B	0.352149	4.58255	0.00341673	0.90333
ENSG00000196352.15	CD55	-0.728646	6.8754	0.0034849	0.90333
ENSG00000041802.10	LSG1	0.344913	5.74752	0.00352291	0.90333
ENSG00000138434.16	ITPRID2	-0.410143	7.47701	0.00363613	0.90333
ENSG00000070214.15	SLC44A1	-0.4331	6.60883	0.00381879	0.90333
ENSG00000101928.12	MOSPD1	-0.519841	3.02037	0.00384984	0.90333
ENSG00000005007.12	UPF1	-0.409676	6.10304	0.00387665	0.90333
ENSG00000111879.19	FAM184A	1.10122	2.23781	0.00404867	0.90333
ENSG00000108424.9	KPNB1	-0.22449	8.55217	0.00412821	0.90333
ENSG00000186481.16	ANKRD20A5P	1.46181	2.30125	0.00423883	0.90333
ENSG00000143158.10	MPC2	-0.439525	4.16996	0.0042401	0.90333
ENSG00000141232.4	TOB1	-0.55024	5.51716	0.00424184	0.90333
ENSG00000235381.1	AL596202.1	0.76729	0.580498	0.00433355	0.90333
ENSG00000158828.7	PINK1	-0.430377	4.9112	0.00434368	0.90333
ENSG00000167637.16	ZNF283	0.425994	5.72421	0.00443911	0.90333
ENSG00000177666.16	PNPLA2	-0.393033	5.39203	0.00449399	0.90333
ENSG00000201413.1	RNA5SP141	-0.961655	3.54755	0.00455398	0.90333
ENSG00000140471.16	LINS1	0.457352	4.54911	0.00457788	0.90333
ENSG00000167306.19	MYO5B	-0.517708	7.36262	0.00466461	0.90333
ENSG00000181798.2	LINC00471	0.770792	1.13217	0.00469943	0.90333
ENSG00000156510.12	HKDC1	-1.30181	3.31725	0.00474737	0.90333
ENSG00000178187.7	ZNF454	0.853738	3.99037	0.0047618	0.90333
ENSG00000070159.13	PTPN3	-0.519505	5.39195	0.00486458	0.90333
ENSG00000107147.12	KCNT1	1.4167	1.10696	0.00503484	0.90333
ENSG00000082641.15	NFE2L1	-0.351694	6.5286	0.00510821	0.90333
ENSG00000159346.12	ADIPOR1	-0.337417	5.31687	0.00521399	0.90333
ENSG00000185046.18	ANKS1B	0.887568	4.22861	0.00530075	0.90333
ENSG00000137364.4	TPMT	-0.471298	6.06679	0.00544778	0.90333
ENSG00000137106.17	GRHPR	-0.334275	5.68437	0.0054613	0.90333
ENSG00000051620.10	HEBP2	-0.451308	5.98491	0.00550169	0.90333
ENSG00000167972.13	ABCA3	0.804395	5.2543	0.00564192	0.90333
ENSG00000119314.15	PTBP3	-0.323472	6.99943	0.00580874	0.90333
ENSG00000141279.15	NPEPPS	-0.2627	7.78702	0.00584909	0.90333
ENSG00000116199.11	FAM20B	-0.295963	4.7627	0.00590612	0.90333
ENSG00000115468.11	EFHD1	1.05678	0.882078	0.00599443	0.90333
ENSG00000257169.1	AC125612.1	0.626685	0.235019	0.00611124	0.90333
ENSG00000077380.15	DYNC1I2	-0.295527	7.0483	0.0061603	0.90333
ENSG00000196247.11	ZNF107	0.402339	7.62892	0.00623763	0.90333
ENSG00000204634.12	TBC1D8	-0.457245	6.02084	0.00628889	0.90333
ENSG00000212789.4	ST13P5	-0.832718	-0.21073	0.0065482	0.90333
ENSG00000124224.16	PPP4R1L	0.581619	2.80726	0.00666184	0.90333
ENSG00000116044.15	NFE2L2	-0.327943	6.99962	0.00673848	0.90333
ENSG00000137760.14	ALKBH8	0.312358	3.35552	0.00678093	0.90333
ENSG00000111816.7	FRK	-0.669941	4.44459	0.00684263	0.90333
ENSG00000269825.1	AC022150.4	0.488045	5.63507	0.00685313	0.90333
ENSG00000081923.13	ATP8B1	-0.554639	6.85748	0.00694891	0.90333
ENSG00000149311.18	ATM	0.282237	9.34879	0.00712626	0.90333
ENSG00000146072.6	TNFRSF21	-0.567016	5.69426	0.00715324	0.90333
ENSG00000162729.13	IGSF8	-0.413895	3.72765	0.00717168	0.90333
ENSG00000124193.14	SRSF6	0.298025	7.33797	0.00736874	0.90333
ENSG00000048828.16	FAM120A	-0.294074	8.08208	0.00746762	0.90333
ENSG00000224051.6	CPTP	-0.560331	1.61445	0.00754027	0.90333
ENSG00000107020.9	PLGRKT	-0.442323	2.92533	0.00761136	0.90333
ENSG00000135655.15	USP15	0.247964	6.69516	0.00764755	0.90333
ENSG00000181222.15	POLR2A	0.342625	8.97513	0.00772281	0.90333
ENSG00000132466.18	ANKRD17	-0.277692	9.42599	0.00773159	0.90333
ENSG00000106789.12	CORO2A	-0.567987	3.03805	0.00777876	0.90333
ENSG00000215146.5	BX322639.1	1.01461	4.46694	0.00811112	0.90333
ENSG00000006756.15	ARSD	-0.514209	4.56779	0.00814773	0.90333
ENSG00000167487.11	KLHL26	-0.657667	0.861808	0.00816244	0.90333
ENSG00000223551.1	TMSB4XP4	-0.630661	1.07913	0.00839158	0.90333
ENSG00000183023.18	SLC8A1	0.671075	4.68047	0.00841824	0.90333
ENSG00000141736.13	ERBB2	-0.637705	7.21317	0.00843829	0.90333
ENSG00000135002.11	RFK	-0.505112	3.65648	0.00849402	0.90333
ENSG00000114541.14	FRMD4B	-0.463884	6.30913	0.00872014	0.90333
ENSG00000196405.12	EVL	0.463077	5.23847	0.00872258	0.90333
ENSG00000258565.1	BLZF2P	1.01426	-0.391788	0.00884205	0.90333
ENSG00000106853.19	PTGR1	-0.395216	5.22297	0.00891996	0.90333
ENSG00000167608.11	TMC4	-0.556235	4.73374	0.00894588	0.90333
ENSG00000168528.11	SERINC2	-0.835963	4.12343	0.00898056	0.90333
ENSG00000148843.14	PDCD11	0.328548	7.0084	0.00907999	0.90333
ENSG00000181218.5	HIST3H2A	0.968443	2.51851	0.00912002	0.90333
ENSG00000106052.13	TAX1BP1	-0.355889	8.1213	0.00916249	0.90333
ENSG00000232931.5	LINC00342	0.509733	0.712244	0.00923424	0.90333
ENSG00000239305.6	RNF103	-0.317053	5.40941	0.00932385	0.90333
ENSG00000171105.13	INSR	-0.417851	6.35791	0.009389	0.90333
ENSG00000165259.13	HDX	0.6454	2.69864	0.00956341	0.90333
ENSG00000130766.4	SESN2	-0.517772	1.90356	0.00960974	0.90333
ENSG00000163814.7	CDCP1	-0.672891	4.88023	0.00965138	0.90333
ENSG00000166261.10	ZNF202	0.351808	3.36551	0.00971948	0.90333
ENSG00000006007.11	GDE1	-0.343497	4.53087	0.00973596	0.90333
ENSG00000132792.18	CTNNBL1	0.254599	5.39297	0.00980606	0.90333
ENSG00000176920.11	FUT2	-1.3801	1.52939	0.00981582	0.90333
ENSG00000174808.11	BTC	-0.94502	2.02864	0.0098244	0.90333
ENSG00000163626.16	COX18	-0.381532	3.12671	0.00983984	0.90333
ENSG00000240225.10	ZNF542P	0.663813	2.33785	0.00990501	0.90333
ENSG00000197757.7	HOXC6	1.02355	0.758016	0.0101206	0.90333
ENSG00000174501.14	ANKRD36C	0.403747	8.83405	0.0101341	0.90333
ENSG00000099785.10	2022-03-02	-0.47696	1.64416	0.0102222	0.90333
ENSG00000227097.5	RPS28P7	-1.30739	2.86852	0.0102362	0.90333
ENSG00000143367.15	TUFT1	-0.373049	4.72158	0.0102581	0.90333
ENSG00000054965.10	FAM168A	0.320859	3.50099	0.010269	0.90333
ENSG00000180008.8	SOCS4	-0.28717	4.96858	0.0102756	0.90333
ENSG00000120458.11	MSANTD2	0.430369	3.64679	0.0103014	0.90333
ENSG00000134899.19	ERCC5	0.581449	-0.0949867	0.0104582	0.90333
ENSG00000149927.17	DOC2A	1.1651	0.636015	0.0105138	0.90333
ENSG00000139970.16	RTN1	0.864645	1.39217	0.0106208	0.90333
ENSG00000119431.9	HDHD3	-0.53523	0.310008	0.0108537	0.90333
ENSG00000171017.10	LRRC8E	-0.67342	1.09943	0.010883	0.90333
ENSG00000112379.8	ARFGEF3	-0.900918	4.50248	0.010916	0.90333
ENSG00000141741.11	MIEN1	-0.57399	2.40034	0.0109338	0.90333
ENSG00000162086.14	ZNF75A	0.372263	4.24147	0.0110525	0.90333
ENSG00000148110.15	MFSD14B	-0.327415	5.7832	0.0111099	0.90333
ENSG00000196872.11	KIAA1211L	-0.569749	3.141	0.0111977	0.90333
ENSG00000111364.15	DDX55	0.313262	5.63505	0.0112257	0.90333
ENSG00000264057.1	AC103810.1	-0.827937	0.501033	0.011244	0.90333
ENSG00000075539.14	FRYL	-0.254506	7.84945	0.0112673	0.90333
ENSG00000015532.9	XYLT2	-0.338319	3.85646	0.0112993	0.90333
ENSG00000220305.1	HNRNPH1P1	0.547967	1.52359	0.0113199	0.90333
ENSG00000148840.10	PPRC1	0.272013	6.07916	0.0114045	0.90333
ENSG00000055211.13	GINM1	-0.318	5.44288	0.0115259	0.90333
ENSG00000250317.8	SMIM20	-0.379484	2.10119	0.0115319	0.90333
ENSG00000099256.18	PRTFDC1	0.703615	2.88217	0.0116794	0.90333
ENSG00000072201.13	LNX1	-0.72862	3.17356	0.0118197	0.90333
ENSG00000171714.11	ANO5	1.28357	2.18899	0.0118216	0.90333
ENSG00000136068.14	FLNB	-0.414789	8.82458	0.0118608	0.90333
ENSG00000134852.14	CLOCK	-0.347203	6.73632	0.011906	0.90333
ENSG00000133069.16	TMCC2	0.906971	1.23791	0.0119777	0.90333
ENSG00000157429.15	ZNF19	0.526563	2.34625	0.0120068	0.90333
ENSG00000124120.10	TTPAL	0.32719	2.68344	0.0120572	0.90333
ENSG00000163898.9	LIPH	-1.38965	1.98725	0.0120925	0.90333
ENSG00000138771.15	SHROOM3	-0.499871	6.64906	0.0122123	0.90333
ENSG00000255374.3	TAS2R43	1.88526	1.65534	0.0122228	0.90333
ENSG00000210082.2	MT-RNR2	-0.536111	13.9728	0.0123385	0.90333
ENSG00000133256.12	PDE6B	0.812893	2.96114	0.0123472	0.90333
ENSG00000110628.14	SLC22A18	-0.521384	2.23939	0.0124442	0.90333
ENSG00000197563.10	PIGN	-0.330929	6.04095	0.0124644	0.90333
ENSG00000254285.3	KRT8P3	-0.715609	1.70289	0.0124928	0.90333
ENSG00000235194.8	PPP1R3E	0.472824	-0.22639	0.0126993	0.90333
ENSG00000197969.12	VPS13A	-0.304926	9.29373	0.012785	0.90333
ENSG00000128039.10	SRD5A3	-0.546814	4.25178	0.0128012	0.90333
ENSG00000176142.12	TMEM39A	0.272199	5.37491	0.0128967	0.90333
ENSG00000162755.13	KLHDC9	-0.545167	1.74847	0.0129596	0.90333
ENSG00000046604.12	DSG2	-0.44778	8.38271	0.0129823	0.90333
ENSG00000165105.9	RASEF	-0.600446	4.74199	0.0130297	0.90333
ENSG00000168939.11	SPRY3	-0.676116	2.74235	0.0131726	0.90333
ENSG00000234618.1	RPSAP9	-0.744178	1.86246	0.0132212	0.90333
ENSG00000178974.9	FBXO34	-0.283638	5.01124	0.013258	0.90333
ENSG00000111911.6	HINT3	-0.339396	2.95729	0.0133567	0.90333
ENSG00000198039.11	ZNF273	0.37336	6.17264	0.0134176	0.90333
ENSG00000091732.16	ZC3HC1	0.347566	3.21182	0.0134193	0.90333
ENSG00000198839.9	ZNF277	-0.352283	5.0119	0.0134465	0.90333
ENSG00000148019.13	CEP78	-0.323278	4.95784	0.0134737	0.90333
ENSG00000137501.17	SYTL2	-0.683789	4.92178	0.0135427	0.90333
ENSG00000275023.4	MLLT6	-0.374189	6.81751	0.0135484	0.90333
ENSG00000198087.7	CD2AP	-0.35468	8.63827	0.0137801	0.90333
ENSG00000128311.13	TST	-0.574128	0.768098	0.0138183	0.90333
ENSG00000123159.15	GIPC1	-0.451307	4.53324	0.013836	0.90333
ENSG00000171236.9	LRG1	-1.18873	0.528694	0.0138513	0.90333
ENSG00000125629.14	INSIG2	-0.355623	3.75157	0.0138558	0.90333
ENSG00000234188.1	AL121963.1	-0.492142	2.55546	0.0140788	0.90333
ENSG00000155980.11	KIF5A	1.09112	2.73634	0.0141126	0.90333
ENSG00000100056.11	ESS2	-0.340508	2.23402	0.0141472	0.90333
ENSG00000131100.12	ATP6V1E1	-0.341106	5.14158	0.0141603	0.90333
ENSG00000255085.8	AF186192.2	1.17918	-0.26238	0.0142244	0.90333
ENSG00000162882.14	HAAO	0.761286	0.275395	0.0142866	0.90333
ENSG00000134874.17	DZIP1	0.623063	5.05084	0.0144723	0.90333
ENSG00000088756.12	ARHGAP28	0.837784	2.95095	0.0145	0.90333
ENSG00000152894.14	PTPRK	-0.437073	6.88972	0.0145261	0.90333
ENSG00000087338.4	GMCL1	-0.287348	5.62295	0.0145395	0.90333
ENSG00000011114.14	BTBD7	0.259466	6.19173	0.0145836	0.90333
ENSG00000201321.1	RNA5S9	-0.56448	3.75503	0.014672	0.90333
ENSG00000095485.17	CWF19L1	0.230936	5.05329	0.0148341	0.90333
ENSG00000147180.16	ZNF711	0.823153	4.15136	0.0149149	0.90333
ENSG00000100722.19	ZC3H14	0.237225	7.87897	0.0149817	0.90333
ENSG00000066629.17	EML1	0.699286	4.46382	0.0149965	0.90333
ENSG00000132003.9	ZSWIM4	-0.578676	4.03273	0.0150269	0.90333
ENSG00000122965.10	RBM19	0.332016	5.88528	0.0150777	0.90333
ENSG00000198887.8	SMC5	-0.321206	7.68708	0.015114	0.90333
ENSG00000164742.15	ADCY1	1.12349	0.766137	0.015145	0.90333
ENSG00000103512.14	NOMO1	-0.349117	7.50295	0.0151645	0.90333
ENSG00000179152.19	TCAIM	-0.316667	4.39318	0.0152336	0.90333
ENSG00000019144.18	PHLDB1	0.377274	6.28024	0.0152468	0.90333
ENSG00000021355.12	SERPINB1	-0.516002	4.93774	0.0153418	0.90333
ENSG00000068831.18	RASGRP2	0.788363	1.21074	0.0154974	0.90333
ENSG00000183648.9	NDUFB1	0.318973	5.85031	0.0155094	0.90333
ENSG00000153827.13	TRIP12	-0.216362	8.92544	0.0155661	0.90333
ENSG00000184402.14	SS18L1	0.326539	4.11458	0.0156065	0.90333
ENSG00000176476.8	SGF29	0.335282	3.26362	0.0156614	0.90333
ENSG00000088832.16	FKBP1A	-0.318933	5.35893	0.015671	0.90333
ENSG00000113282.13	CLINT1	-0.264822	7.48157	0.0157289	0.90333
ENSG00000144909.7	OSBPL11	0.279303	5.32186	0.0158833	0.90333
ENSG00000267575.6	AC006504.5	0.618392	-0.418336	0.0160217	0.90333
ENSG00000117594.9	HSD11B1	1.11062	0.681748	0.016097	0.90333
ENSG00000136813.14	ECPAS	-0.21641	8.0302	0.0161203	0.90333
ENSG00000126970.15	ZC4H2	0.926182	0.731675	0.0161511	0.90333
ENSG00000172349.17	IL16	0.727682	3.28301	0.0162166	0.90333
ENSG00000119725.18	ZNF410	0.480727	0.298611	0.0162491	0.90333
ENSG00000177042.14	TMEM80	-0.565514	2.14506	0.0163559	0.90333
ENSG00000133056.13	PIK3C2B	-0.443014	5.31757	0.0163827	0.90333
ENSG00000204381.11	LAYN	0.618584	2.81775	0.0165189	0.90333
ENSG00000134996.11	OSTF1	-0.392857	4.38111	0.0165214	0.90333
ENSG00000022567.9	SLC45A4	-0.454823	4.33039	0.016711	0.90333
ENSG00000124782.19	RREB1	-0.225927	6.15306	0.0167137	0.90333
ENSG00000007944.14	MYLIP	-0.372724	4.58977	0.0167287	0.90333
ENSG00000196663.15	TECPR2	0.266647	4.78557	0.0167683	0.90333
ENSG00000258441.1	LINC00641	0.567357	0.225833	0.0168658	0.90333
ENSG00000213178.3	RPL22P1	-0.423284	2.9474	0.016886	0.90333
ENSG00000059758.7	CDK17	0.254469	5.80814	0.0168863	0.90333
ENSG00000214425.7	LRRC37A4P	1.07289	5.84357	0.0169115	0.90333
ENSG00000143373.17	ZNF687	-0.258248	4.86862	0.0169665	0.90333
ENSG00000101098.12	RIMS4	0.877751	0.303191	0.0169946	0.90333
ENSG00000182986.13	ZNF320	0.542939	0.165789	0.0170898	0.90333
ENSG00000197343.10	ZNF655	0.437532	6.13625	0.0171586	0.90333
ENSG00000148225.15	WDR31	-0.420896	2.25528	0.0171854	0.90333
ENSG00000172014.12	ANKRD20A4	1.68665	0.763137	0.0172727	0.90333
ENSG00000167766.18	ZNF83	0.39559	7.89697	0.0172765	0.90333
ENSG00000167491.17	GATAD2A	-0.336624	5.93396	0.0173004	0.90333
ENSG00000234420.7	ZNF37BP	0.354306	5.05487	0.0173743	0.90333
ENSG00000178338.10	ZNF354B	0.335564	5.43213	0.0174604	0.90333
ENSG00000126368.5	NR1D1	-0.523469	2.43867	0.0174617	0.90333
ENSG00000101782.14	RIOK3	-0.307389	5.89862	0.0174925	0.90333
ENSG00000116171.17	SCP2	-0.274871	6.99969	0.0175284	0.90333
ENSG00000197016.11	ZNF470	0.461454	3.85774	0.0176925	0.90333
ENSG00000228502.1	EEF1A1P11	-0.536364	1.07907	0.0177814	0.90333
ENSG00000165219.21	GAPVD1	-0.214425	6.87123	0.0177867	0.90333
ENSG00000179163.11	FUCA1	-0.453021	4.78974	0.0178052	0.90333
ENSG00000083937.8	CHMP2B	-0.295588	4.70354	0.0179243	0.90333
ENSG00000095203.14	EPB41L4B	-0.582998	4.00334	0.0179977	0.90333
ENSG00000140092.14	FBLN5	0.757073	4.53008	0.0180706	0.90333
ENSG00000114529.12	C3orf52	-0.776247	1.07353	0.0181035	0.90333
ENSG00000100902.10	PSMA6	0.344582	1.36047	0.0182017	0.90333
ENSG00000115661.13	STK16	-0.30279	2.65576	0.0182447	0.90333
ENSG00000091409.14	ITGA6	-0.465512	7.54773	0.018289	0.90333
ENSG00000179909.15	ZNF154	0.724221	3.50518	0.0183122	0.90333
ENSG00000119720.17	NRDE2	0.274412	4.95116	0.0183349	0.90333
ENSG00000144677.14	CTDSPL	-0.365661	4.47105	0.0183581	0.90333
ENSG00000259205.2	PRKXP1	0.793049	0.213271	0.0185481	0.90333
ENSG00000196890.4	HIST3H2BB	0.968318	1.9941	0.0185583	0.90333
ENSG00000042429.11	MED17	0.375158	0.36079	0.01858	0.90333
ENSG00000159164.9	SV2A	0.821207	1.08138	0.0186924	0.90333
ENSG00000196975.15	ANXA4	-0.519876	5.93911	0.0187219	0.90333
ENSG00000138433.15	CIR1	-0.28676	6.10354	0.0187489	0.90333
ENSG00000280347.1	AC000123.3	0.519638	-0.266117	0.0188161	0.90333
ENSG00000169169.14	CPT1C	0.809871	1.38192	0.0188453	0.90333
ENSG00000135070.14	ISCA1	-0.265841	3.37122	0.0188518	0.90333
ENSG00000186001.13	LRCH3	0.229947	6.74412	0.0188609	0.90333
ENSG00000049759.17	NEDD4L	-0.403069	5.76179	0.0189438	0.90333
ENSG00000013619.13	MAMLD1	0.693079	4.52287	0.0189835	0.90333
ENSG00000189241.6	TSPYL1	-0.26876	6.31716	0.0190108	0.90333
ENSG00000285417.1	BX571818.1	1.07111	2.65485	0.0191819	0.90333
ENSG00000138621.11	PPCDC	0.370168	2.31098	0.0192467	0.90333
ENSG00000189403.14	HMGB1	0.299244	6.30248	0.0192568	0.90333
ENSG00000149554.12	CHEK1	0.44838	4.94213	0.0192877	0.90333
ENSG00000177685.16	CRACR2B	-0.880096	1.42734	0.0193449	0.90333
ENSG00000151276.23	MAGI1	-0.384942	6.35859	0.0196102	0.90333
ENSG00000120699.12	EXOSC8	0.285462	4.86672	0.0196104	0.90333
ENSG00000139880.19	CDH24	0.550045	2.50388	0.019684	0.90333
ENSG00000166925.8	TSC22D4	-0.375051	4.45343	0.0197223	0.90333
ENSG00000013288.8	MAN2B2	-0.361906	4.36873	0.0197385	0.90333
ENSG00000140718.20	FTO	0.288024	6.27676	0.0197777	0.90333
ENSG00000053524.12	MCF2L2	0.721203	1.20393	0.0197835	0.90333
ENSG00000176273.14	SLC35G1	0.584917	0.369256	0.0198711	0.90333
ENSG00000225241.3	RP11-640M9.2	0.362607	5.81582	0.0199381	0.90333
ENSG00000104093.13	DMXL2	0.366673	7.56872	0.020061	0.90333
ENSG00000104687.13	GSR	-0.429797	7.17983	0.0201009	0.90333
ENSG00000102595.19	UGGT2	0.313253	6.77061	0.0201433	0.90333
ENSG00000092096.16	SLC22A17	0.846766	1.28192	0.0201449	0.90333
ENSG00000085063.15	CD59	-0.436976	1.89507	0.0201601	0.90333
ENSG00000139364.10	TMEM132B	1.20951	1.81258	0.020201	0.90333
ENSG00000197937.12	ZNF347	0.356921	5.92359	0.0202921	0.90333
ENSG00000156966.6	B3GNT7	-0.633936	1.41125	0.0206226	0.90333
ENSG00000226419.7	SLC16A1-AS1	0.529984	0.202631	0.0207601	0.90333
ENSG00000108582.11	CPD	-0.456195	7.17676	0.0207745	0.90333
ENSG00000204396.10	VWA7	-0.752386	1.13172	0.0207955	0.90333
ENSG00000103226.17	NOMO3	-0.482381	4.62022	0.0208098	0.90333
ENSG00000135048.13	CEMIP2	-0.541803	6.01607	0.0208479	0.90333
ENSG00000090989.17	EXOC1	-0.274678	6.4604	0.0209078	0.90333
ENSG00000023902.13	PLEKHO1	0.444068	4.10974	0.0209331	0.90333
ENSG00000153561.12	RMND5A	-0.309302	6.18868	0.0209484	0.90333
ENSG00000074964.16	ARHGEF10L	-0.352621	4.41192	0.0210604	0.90333
ENSG00000152404.15	CWF19L2	0.263783	6.29352	0.0210807	0.90333
ENSG00000129071.9	MBD4	0.227334	6.03037	0.0210817	0.90333
ENSG00000165416.14	SUGT1	0.303703	5.42852	0.021098	0.90333
ENSG00000235619.1	RPL36AP33	0.591259	-0.47774	0.0211657	0.90333
ENSG00000100749.7	VRK1	0.364329	6.34478	0.0212171	0.90333
ENSG00000171094.17	ALK	1.2428	2.25271	0.0212973	0.90333
ENSG00000136630.12	HLX	0.67441	0.627306	0.0213032	0.90333
ENSG00000103037.11	SETD6	0.375648	3.95938	0.0213402	0.90333
ENSG00000176092.15	CRYBG2	-0.971044	0.397413	0.0214359	0.90333
ENSG00000073146.15	MOV10L1	0.88264	0.401901	0.0215002	0.90333
ENSG00000138449.10	SLC40A1	-0.830351	7.47616	0.0217122	0.90333
ENSG00000075407.18	ZNF37A	0.271932	5.53466	0.0218272	0.90333
ENSG00000044115.20	CTNNA1	-0.247531	8.57734	0.0219209	0.90333
ENSG00000179889.18	PDXDC1	-0.321457	7.42858	0.0219637	0.90333
ENSG00000104979.8	C19orf53	-0.374314	3.28813	0.0219985	0.90333
ENSG00000176209.11	SMIM19	-0.50406	4.10555	0.0220026	0.90333
ENSG00000102786.14	INTS6	0.262799	6.34443	0.0220143	0.90333
ENSG00000213341.10	CHUK	0.256019	6.23634	0.0220284	0.90333
ENSG00000119844.15	AFTPH	-0.214155	6.66688	0.0220488	0.90333
ENSG00000237264.4	FTH1P11	-0.557692	2.7376	0.0220941	0.90333
ENSG00000120662.15	MTRF1	0.311837	3.66166	0.0221056	0.90333
ENSG00000013392.7	RWDD2A	-0.322515	1.85931	0.0222905	0.90333
ENSG00000154639.18	CXADR	-0.517257	5.18763	0.0223791	0.90333
ENSG00000117475.13	BLZF1	-0.260279	5.07679	0.0223806	0.90333
ENSG00000130340.15	SNX9	-0.327387	5.96683	0.0224758	0.90333
ENSG00000198707.14	CEP290	0.315845	7.0528	0.0224829	0.90333
ENSG00000147676.13	MAL2	-0.554214	6.97754	0.0224979	0.90333
ENSG00000089280.18	FUS	0.218234	9.85114	0.0225747	0.90333
ENSG00000079134.11	THOC1	0.309063	5.97618	0.0226534	0.90333
ENSG00000053918.16	KCNQ1	-0.6858	3.69297	0.0226556	0.90333
ENSG00000101544.8	ADNP2	-0.264749	4.59376	0.0227052	0.90333
ENSG00000158435.7	CNOT11	-0.288949	5.27927	0.0227082	0.90333
ENSG00000147394.18	ZNF185	-0.510191	5.00416	0.0227084	0.90333
ENSG00000076826.9	CAMSAP3	-0.431878	3.92614	0.0227889	0.90333
ENSG00000100629.16	CEP128	0.365103	5.56684	0.022873	0.90333
ENSG00000174599.5	TRAM1L1	0.785398	1.44078	0.0228784	0.90333
ENSG00000086288.11	NME8	0.982015	1.98374	0.0229678	0.90333
ENSG00000187889.12	FYB2	-1.15425	2.34053	0.0229763	0.90333
ENSG00000132718.8	SYT11	0.602129	3.07656	0.0230025	0.90333
ENSG00000116260.16	QSOX1	-0.368207	5.93044	0.0230443	0.90333
ENSG00000212916.4	MAP10	0.797618	2.60615	0.0230904	0.90333
ENSG00000175455.14	CCDC14	0.321459	7.32939	0.0231036	0.90333
ENSG00000136856.17	SLC2A8	-0.337965	2.18437	0.0231446	0.90333
ENSG00000172748.13	ZNF596	0.468382	3.75147	0.0232263	0.90333
ENSG00000100376.11	FAM118A	0.495889	3.30939	0.0232316	0.90333
ENSG00000049283.17	EPN3	-0.668334	3.29187	0.023402	0.90333
ENSG00000142684.8	ZNF593	-0.465638	0.714884	0.0235043	0.90333
ENSG00000108691.9	CCL2	0.680358	3.50369	0.0236146	0.90333
ENSG00000107815.9	TWNK	0.361583	4.25566	0.0236643	0.90333
ENSG00000169436.16	COL22A1	1.47243	2.3309	0.0237105	0.90333
ENSG00000089916.17	GPATCH2L	0.228596	5.46409	0.0237899	0.90333
ENSG00000106993.11	CDC37L1	-0.320239	4.28671	0.0238084	0.90333
ENSG00000132467.3	UTP3	-0.280175	4.63843	0.0238665	0.90333
ENSG00000156675.15	RAB11FIP1	-0.537164	4.93482	0.0238977	0.90333
ENSG00000162779.21	AXDND1	-0.68999	0.974105	0.0239119	0.90333
ENSG00000040531.14	CTNS	0.294456	4.01758	0.0239545	0.90333
ENSG00000214765.8	SEPT7P2	0.260681	3.93851	0.023966	0.90333
ENSG00000188001.9	TPRG1	0.726474	2.28296	0.0239678	0.90333
ENSG00000180139.11	ACTA2-AS1	0.915965	0.185378	0.0240486	0.90333
ENSG00000254911.3	SCARNA9	0.373912	6.05832	0.0240589	0.90333
ENSG00000117472.9	TSPAN1	-1.00057	3.80308	0.0240926	0.90333
ENSG00000171806.11	METTL18	-0.358289	2.33897	0.0242657	0.90333
ENSG00000124839.12	RAB17	-0.585654	2.23325	0.0243707	0.90333
ENSG00000163624.5	CDS1	-0.415	4.48736	0.024425	0.90333
ENSG00000136891.13	TEX10	-0.290921	5.39298	0.0244362	0.90333
ENSG00000211491.2	MIR320D1	0.587211	0.260427	0.0244996	0.90333
ENSG00000272779.1	AC245060.4	-0.341786	4.94288	0.0245076	0.90333
ENSG00000107362.13	ABHD17B	-0.340146	2.98168	0.0245794	0.90333
ENSG00000196378.11	ZNF34	0.397927	3.92978	0.0245889	0.90333
ENSG00000100614.17	PPM1A	-0.233085	5.83566	0.0246785	0.90333
ENSG00000189369.8	GSPT2	0.664758	2.92802	0.0247078	0.90333
ENSG00000145293.15	ENOPH1	-0.344081	4.1801	0.0248136	0.90333
ENSG00000111224.13	PARP11	0.496892	3.37367	0.0248224	0.90333
ENSG00000130772.13	MED18	-0.329347	1.97733	0.0249769	0.90333
ENSG00000131389.17	SLC6A6	-0.40897	4.94702	0.0249994	0.90333
ENSG00000129933.20	MAU2	-0.329692	5.1695	0.025012	0.90333
ENSG00000261971.7	MMP25-AS1	0.503237	1.7232	0.0250264	0.90333
ENSG00000141480.17	ARRB2	0.35348	5.00675	0.0251076	0.90333
ENSG00000172197.10	MBOAT1	-0.480155	6.03326	0.0251691	0.90333
ENSG00000182272.11	B4GALNT4	0.720826	3.91188	0.0251949	0.90333
ENSG00000015133.18	CCDC88C	0.380945	5.97076	0.0252077	0.90333
ENSG00000160401.14	CFAP157	-1.01176	1.80512	0.0254688	0.90333
ENSG00000117010.16	ZNF684	0.362241	2.69862	0.0255093	0.90333
ENSG00000101846.6	STS	-0.495596	3.94754	0.0255275	0.90333
ENSG00000227671.4	AL390728.4	0.416532	7.01826	0.0255357	0.90333
ENSG00000251192.7	ZNF674	0.304169	3.82407	0.0255537	0.90333
ENSG00000025800.13	KPNA6	-0.25522	5.80452	0.025572	0.90333
ENSG00000163444.11	TMEM183A	-0.272414	5.21454	0.02561	0.90333
ENSG00000105669.13	COPE	-0.352727	3.27497	0.0257244	0.90333
ENSG00000014824.13	SLC30A9	-0.312341	7.15634	0.0257755	0.90333
ENSG00000105894.11	PTN	1.14542	1.9415	0.0257881	0.90333
ENSG00000120915.13	EPHX2	0.413488	3.83797	0.0258283	0.90333
ENSG00000160877.5	NACC1	-0.419776	4.51432	0.025854	0.90333
ENSG00000107821.14	KAZALD1	0.798713	1.07734	0.0258601	0.90333
ENSG00000099284.13	H2AFY2	0.57204	3.72892	0.0259325	0.90333
ENSG00000198252.11	STYX	-0.265004	4.59487	0.0259548	0.90333
ENSG00000170677.5	SOCS6	-0.329549	4.11152	0.0259914	0.90333
ENSG00000172638.12	EFEMP2	0.454675	5.71213	0.0260633	0.90333
ENSG00000133606.10	MKRN1	-0.255912	7.42379	0.0260714	0.90333
ENSG00000164976.8	MYORG	-0.639351	1.44558	0.0262629	0.90333
ENSG00000134901.12	KDELC1	0.477161	2.27254	0.0262998	0.90333
ENSG00000105701.15	FKBP8	-0.331814	5.58576	0.0263562	0.90333
ENSG00000090020.10	SLC9A1	-0.315196	4.28552	0.0263672	0.90333
ENSG00000250312.7	ZNF718	0.506822	5.02518	0.0263729	0.90333
ENSG00000103494.13	RPGRIP1L	0.352872	6.03498	0.0263904	0.90333
ENSG00000183748.4	MRC1L1	1.08513	1.75144	0.0264468	0.90333
ENSG00000167384.10	ZNF180	0.363508	4.86298	0.0265604	0.90333
ENSG00000165792.17	METTL17	0.300801	4.94456	0.0267455	0.90333
ENSG00000196151.10	WDSUB1	-0.293814	4.21676	0.0269769	0.90333
ENSG00000106688.11	SLC1A1	-0.817578	2.10822	0.0269783	0.90333
ENSG00000150990.7	DHX37	0.309356	4.70428	0.0270687	0.90333
ENSG00000207233.1	SNORA37	-0.478278	4.08252	0.0271879	0.90333
ENSG00000156026.14	MCU	-0.326496	4.48945	0.0272712	0.90333
ENSG00000138430.15	OLA1	-0.313282	7.08173	0.0272986	0.90333
ENSG00000135373.12	EHF	-0.59294	6.55177	0.0273343	0.90333
ENSG00000250182.3	EEF1A1P13	-0.480036	4.4851	0.0273627	0.90333
ENSG00000056586.15	RC3H2	-0.283314	7.16844	0.0274307	0.90333
ENSG00000103222.18	ABCC1	-0.323002	6.87799	0.0274477	0.90333
ENSG00000188559.14	RALGAPA2	-0.305533	7.44561	0.0274535	0.90333
ENSG00000112144.15	ICK	-0.352559	5.77886	0.0274655	0.90333
ENSG00000115107.19	STEAP3	-0.620427	3.25873	0.0275746	0.90333
ENSG00000163714.17	U2SURP	0.178594	8.25241	0.0277014	0.90333
ENSG00000119121.21	TRPM6	-0.773357	1.42087	0.0277541	0.90333
ENSG00000171345.13	KRT19	-0.674082	7.48441	0.0278883	0.90333
ENSG00000146757.13	ZNF92	0.331212	7.05912	0.0279025	0.90333
ENSG00000132321.16	IQCA1	0.861007	4.781	0.0279584	0.90333
ENSG00000196724.12	ZNF418	0.583186	5.89859	0.0279856	0.90333
ENSG00000065675.14	PRKCQ	0.790266	3.84009	0.0280603	0.90333
ENSG00000238103.4	RPL9P7	-0.622764	2.6395	0.0280967	0.90333
ENSG00000165804.15	ZNF219	0.422128	2.99927	0.0281557	0.90333
ENSG00000197043.13	ANXA6	0.390624	6.26505	0.0283021	0.90333
ENSG00000136810.12	TXN	-0.356366	6.29425	0.0283033	0.90333
ENSG00000213639.9	PPP1CB	-0.297714	7.27595	0.0283592	0.90333
ENSG00000230581.2	ACTG1P14	0.480671	1.64303	0.0283859	0.90333
ENSG00000224415.1	AC007683.1	-0.580073	0.643346	0.0285549	0.90333
ENSG00000137393.9	RNF144B	-0.536047	4.95681	0.0286592	0.90333
ENSG00000164251.4	F2RL1	-0.590345	2.39548	0.0287321	0.90333
ENSG00000172663.8	TMEM134	-0.353512	3.36602	0.0287591	0.90333
ENSG00000142784.15	WDTC1	-0.295264	5.19757	0.0288053	0.90333
ENSG00000196912.12	ANKRD36B	0.365946	7.91508	0.0288567	0.90333
ENSG00000129354.11	AP1M2	-0.41647	4.5496	0.0288739	0.90333
ENSG00000132463.13	GRSF1	-0.279451	6.61591	0.0289943	0.90333
ENSG00000188511.12	C22orf34	0.893494	0.179768	0.0290458	0.90333
ENSG00000233757.6	AC092835.1	0.594009	1.43086	0.0291276	0.90333
ENSG00000128709.12	HOXD9	-0.684202	1.31128	0.0291962	0.90333
ENSG00000249936.3	RAC1P2	-0.427842	1.16554	0.0291968	0.90333
ENSG00000157110.15	RBPMS	-0.70491	4.98841	0.029274	0.90333
ENSG00000254505.9	CHMP4A	0.495391	-0.180879	0.0293363	0.90333
ENSG00000232187.1	FTH1P7	-0.469903	2.89755	0.0294037	0.90333
ENSG00000215492.6	HNRNPA1P7	-0.364432	2.74977	0.0294925	0.90333
ENSG00000235531.9	MSC-AS1	0.775161	1.59512	0.0295133	0.90333
ENSG00000116754.13	SRSF11	0.280704	8.48265	0.0295288	0.90333
ENSG00000121542.11	SEC22A	0.280279	3.51614	0.0295441	0.90333
ENSG00000162994.15	CLHC1	-0.42425	4.44588	0.0296275	0.90333
ENSG00000237441.9	RGL2	-0.386901	5.68304	0.0296916	0.90333
ENSG00000166265.11	CYYR1	0.828035	1.17853	0.029768	0.90333
ENSG00000131507.10	NDFIP1	-0.259762	6.55479	0.0297803	0.90333
ENSG00000157870.15	PRXL2B	-0.541306	1.29888	0.0298827	0.90333
ENSG00000160888.6	IER2	-0.43259	2.91042	0.029896	0.90333
ENSG00000143149.12	ALDH9A1	-0.262934	5.00557	0.029957	0.90333
ENSG00000122694.15	GLIPR2	0.534194	3.06632	0.029971	0.90333
ENSG00000064651.13	SLC12A2	-0.39391	6.55381	0.0299967	0.90333
ENSG00000156958.14	GALK2	0.250691	4.89282	0.0301165	0.90333
ENSG00000172380.5	GNG12	-0.391127	2.44682	0.0302137	0.90333
ENSG00000133393.12	FOPNL	-0.349209	3.9913	0.0302613	0.90333
ENSG00000121690.10	DEPDC7	0.782856	0.718694	0.0302833	0.90333
ENSG00000132330.16	SCLY	0.558439	0.414105	0.0303314	0.90333
ENSG00000147121.15	KRBOX4	0.282438	4.02979	0.0303446	0.90333
ENSG00000197956.9	S100A6	-0.63528	5.90021	0.0304496	0.90333
ENSG00000118322.13	ATP10B	-1.25854	1.70505	0.0304791	0.90333
ENSG00000213763.4	ACTBP2	-0.450029	1.44201	0.0304924	0.90333
ENSG00000184209.14	SNRNP35	0.346173	2.69116	0.0304998	0.90333
ENSG00000133597.10	ADCK2	-0.358093	4.0283	0.0307177	0.90603
ENSG00000112305.14	SMAP1	-0.253988	5.34694	0.0307261	0.90603
ENSG00000151715.7	TMEM45B	-1.04869	0.769031	0.0308392	0.90603
ENSG00000107562.16	CXCL12	0.904219	3.57771	0.030859	0.90603
ENSG00000099797.14	TECR	-0.394766	5.74744	0.0309177	0.90603
ENSG00000130522.5	JUND	-0.318018	5.62664	0.0309663	0.90603
ENSG00000047457.13	CP	1.07669	7.82968	0.0310713	0.906772
ENSG00000104976.11	SNAPC2	-0.527327	0.604663	0.0311169	0.906772
ENSG00000005022.5	SLC25A5	-0.348676	6.3186	0.0311816	0.906832
ENSG00000123124.13	WWP1	-0.307701	7.04508	0.0313764	0.910021
ENSG00000155066.15	PROM2	-0.725333	4.62718	0.031627	0.910021
ENSG00000241288.7	AC092902.2	0.489045	1.90838	0.031726	0.910021
ENSG00000244055.1	AC007566.1	0.467188	2.01772	0.0317418	0.910021
ENSG00000156858.11	PRR14	0.265116	3.80907	0.0317747	0.910021
ENSG00000196586.13	MYO6	-0.35672	8.87967	0.0318408	0.910021
ENSG00000209042.1	SNORD12C	0.504682	0.0337073	0.0318643	0.910021
ENSG00000102738.7	MRPS31	0.246001	4.46516	0.0319068	0.910021
ENSG00000151414.14	NEK7	-0.24949	5.83205	0.031914	0.910021
ENSG00000126214.21	KLC1	0.401157	4.51697	0.0319349	0.910021
ENSG00000181830.8	SLC35C1	-0.30648	3.32364	0.0319824	0.910021
ENSG00000269374.1	AC011497.2	-0.370794	1.45439	0.0324392	0.918812
ENSG00000229644.6	NAMPTP1	-0.573695	2.17173	0.0324693	0.918812
ENSG00000171608.15	PIK3CD	0.607421	4.12109	0.0324817	0.918812
ENSG00000171385.9	KCND3	1.15101	0.972202	0.0325888	0.919781
ENSG00000072062.13	PRKACA	-0.286608	5.52876	0.0326429	0.919781
ENSG00000101680.14	LAMA1	1.01255	5.22455	0.0328485	0.922219
ENSG00000141576.15	RNF157	0.872215	1.00731	0.0329265	0.922219
ENSG00000102543.14	CDADC1	0.266258	2.98304	0.0329465	0.922219
ENSG00000140022.11	STON2	0.54875	6.3805	0.0330556	0.922219
ENSG00000103381.11	CPPED1	-0.436884	3.11358	0.0331299	0.922219
ENSG00000134851.12	TMEM165	-0.300661	6.29781	0.0331992	0.922219
ENSG00000248476.1	BACH1-IT1	0.552098	1.10527	0.0333727	0.922219
ENSG00000100479.12	POLE2	0.433099	3.02634	0.0334587	0.922219
ENSG00000254469.7	AP002495.1	0.313788	3.18652	0.0335377	0.922219
ENSG00000155254.12	MARVELD1	0.589443	0.440541	0.033626	0.922219
ENSG00000280063.1	AC012676.5	0.495062	-0.0485483	0.0338733	0.922219
ENSG00000213214.4	ARHGEF35	-0.906277	2.12895	0.0338845	0.922219
ENSG00000197905.8	TEAD4	0.384462	3.4433	0.0339389	0.922219
ENSG00000174695.9	TMEM167A	-0.255107	4.97568	0.0339578	0.922219
ENSG00000167106.11	FAM102A	-0.308707	4.56141	0.033975	0.922219
ENSG00000187713.6	TMEM203	-0.43438	0.318238	0.0339861	0.922219
ENSG00000234284.6	ZNF879	0.552644	3.46631	0.0340952	0.922219
ENSG00000252906.1	SCARNA3	-0.427405	2.37795	0.0341069	0.922219
ENSG00000033030.13	ZCCHC8	0.21748	5.89627	0.0343599	0.922219
ENSG00000138468.15	SENP7	0.241108	6.36146	0.0344144	0.922219
ENSG00000149716.12	LTO1	0.295712	3.94886	0.0344754	0.922219
ENSG00000277734.7	TRAC	1.02602	1.58792	0.034539	0.922219
ENSG00000247373.3	AC055713.1	0.40154	-0.06917	0.0345665	0.922219
ENSG00000061676.14	NCKAP1	-0.284945	8.84574	0.0345723	0.922219
ENSG00000139910.19	NOVA1	0.97042	1.01733	0.0346092	0.922219
ENSG00000249264.1	EEF1A1P9	-0.503409	1.87882	0.0346959	0.922219
ENSG00000125637.15	PSD4	-0.331818	4.69631	0.034749	0.922219
ENSG00000175324.9	LSM1	-0.358062	3.67526	0.0347896	0.922219
ENSG00000126562.16	WNK4	1.08468	0.140397	0.0348108	0.922219
ENSG00000055950.16	MRPL43	0.245773	3.96157	0.0349843	0.922219
ENSG00000164442.9	CITED2	-0.386252	5.20873	0.0350628	0.922219
ENSG00000256269.8	HMBS	0.297853	4.87263	0.0351445	0.922219
ENSG00000115539.13	PDCL3	-0.260944	4.67457	0.0352616	0.922219
ENSG00000173727.12	AP000769.1	0.771046	0.961133	0.0352831	0.922219
ENSG00000196381.10	ZNF781	0.762511	1.06497	0.0353179	0.922219
ENSG00000172164.14	SNTB1	-0.619368	4.72391	0.0353261	0.922219
ENSG00000135018.13	UBQLN1	-0.207546	7.01724	0.0353341	0.922219
ENSG00000240972.1	MIF	-0.462621	3.47855	0.0353699	0.922219
ENSG00000196436.8	NPIPB15	1.41071	3.27337	0.0354246	0.922219
ENSG00000138760.9	SCARB2	-0.271005	6.98134	0.0354387	0.922219
ENSG00000114993.16	RTKN	-0.352606	4.7691	0.0355499	0.922219
ENSG00000135945.9	REV1	-0.201936	6.64606	0.0356459	0.922219
ENSG00000156113.22	KCNMA1	0.589421	6.45235	0.0357388	0.922219
ENSG00000094914.12	AAAS	0.213963	6.26415	0.0357548	0.922219
ENSG00000196456.11	ZNF775	-0.561659	-0.0901925	0.035765	0.922219
ENSG00000172296.12	SPTLC3	-0.459127	3.90936	0.0359464	0.922219
ENSG00000138757.14	G3BP2	-0.316334	6.40319	0.0359785	0.922219
ENSG00000125149.11	C16orf70	0.289406	4.01144	0.0360198	0.922219
ENSG00000234241.1	AL109618.1	-0.558431	-0.132785	0.0361264	0.922219
ENSG00000071794.15	HLTF	0.316186	6.86069	0.0361546	0.922219
ENSG00000163001.11	CFAP36	-0.332202	6.08587	0.0362124	0.922219
ENSG00000257354.2	AC048341.1	0.501566	-0.302049	0.0362209	0.922219
ENSG00000134716.10	CYP2J2	-0.776631	1.28873	0.0362223	0.922219
ENSG00000141367.11	CLTC	-0.236358	9.29843	0.0362272	0.922219
ENSG00000112699.10	GMDS	-0.332981	4.55603	0.036341	0.922219
ENSG00000105856.13	HBP1	-0.245617	6.02045	0.0363643	0.922219
ENSG00000107872.12	FBXL15	0.548409	-0.227222	0.0364642	0.922219
ENSG00000221923.8	ZNF880	0.380889	5.94012	0.0365024	0.922219
ENSG00000161395.13	PGAP3	-0.486601	2.14711	0.0366146	0.922219
ENSG00000100601.9	ALKBH1	0.315606	2.10241	0.0366344	0.922219
ENSG00000073969.18	NSF	-0.266754	4.56308	0.0367518	0.922219
ENSG00000131966.13	ACTR10	-0.218483	5.53446	0.036752	0.922219
ENSG00000197134.11	ZNF257	0.727114	5.62545	0.0368184	0.922219
ENSG00000173918.14	C1QTNF1	0.810377	1.1674	0.0369102	0.922219
ENSG00000162687.17	KCNT2	0.767987	3.19001	0.0369297	0.922219
ENSG00000269001.2	AC092070.2	0.340355	4.46518	0.0369919	0.922219
ENSG00000212588.1	SNORA26	-0.440547	4.04472	0.0369957	0.922219
ENSG00000132952.11	USPL1	0.247232	5.53692	0.0373035	0.924511
ENSG00000198380.12	GFPT1	-0.287859	7.72553	0.0373653	0.924511
ENSG00000102471.14	NDFIP2	-0.360318	4.45876	0.0373992	0.924511
ENSG00000235238.1	SUMO2P1	0.491018	0.0293327	0.0374024	0.924511
ENSG00000172273.12	HINFP	0.262152	4.16077	0.0374173	0.924511
ENSG00000052749.13	RRP12	0.275963	5.12825	0.0374707	0.924511
ENSG00000101109.11	STK4	0.185437	5.51263	0.0375375	0.924584
ENSG00000105655.18	ISYNA1	-0.493159	5.21326	0.0376118	0.924842
ENSG00000172269.18	DPAGT1	0.237861	5.22483	0.0378213	0.926147
ENSG00000275234.1	AC010503.4	-0.596245	0.74039	0.0379249	0.926147
ENSG00000163738.18	MTHFD2L	-0.351449	3.30088	0.0379579	0.926147
ENSG00000169087.10	HSPBAP1	0.268346	4.22749	0.0382213	0.926147
ENSG00000215184.2	RPS12P16	0.397051	0.356165	0.0382374	0.926147
ENSG00000173145.11	NOC3L	0.219672	5.40879	0.0382609	0.926147
ENSG00000083635.7	NUFIP1	0.268649	3.50641	0.0384163	0.926147
ENSG00000148335.14	NTMT1	-0.380401	1.67492	0.0385441	0.926147
ENSG00000160685.13	ZBTB7B	-0.315322	3.69159	0.038585	0.926147
ENSG00000184226.14	PCDH9	1.21433	-0.26493	0.0386009	0.926147
ENSG00000177842.12	ZNF620	0.289825	3.4173	0.0387188	0.926147
ENSG00000149596.6	JPH2	0.909511	0.764173	0.0387509	0.926147
ENSG00000198327.3	HIST1H4F	1.0247	2.16592	0.0387697	0.926147
ENSG00000174804.3	FZD4	0.592388	5.5177	0.0388051	0.926147
ENSG00000136830.11	FAM129B	-0.418453	5.84934	0.0388181	0.926147
ENSG00000123200.16	ZC3H13	0.255804	7.5855	0.0389942	0.926147
ENSG00000185220.11	PGBD2	0.257922	3.62329	0.0390247	0.926147
ENSG00000090659.17	CD209	0.694177	1.66196	0.0390552	0.926147
ENSG00000149532.15	CPSF7	0.187449	5.77206	0.0390745	0.926147
ENSG00000188643.10	S100A16	-0.539501	4.07783	0.0390901	0.926147
ENSG00000105519.15	CAPS	-0.585639	2.73809	0.0391077	0.926147
ENSG00000036672.15	USP2	0.77338	1.15398	0.0391286	0.926147
ENSG00000058056.8	USP13	0.406538	4.69087	0.039189	0.926147
ENSG00000109220.10	CHIC2	-0.235332	3.60138	0.039245	0.926147
ENSG00000074047.21	GLI2	0.738779	2.7625	0.0392636	0.926147
ENSG00000163517.14	HDAC11	-0.428866	3.08628	0.0395347	0.93039
ENSG00000182197.11	EXT1	-0.331155	7.10499	0.0397303	0.93039
ENSG00000169905.12	TOR1AIP2	-0.215852	5.75531	0.0398642	0.93039
ENSG00000138028.15	CGREF1	0.667608	2.22573	0.0399646	0.93039
ENSG00000163435.15	ELF3	-0.578038	5.54957	0.0400419	0.93039
ENSG00000145416.13	2022-03-01	0.654795	1.337	0.0400547	0.93039
ENSG00000160993.3	ALKBH4	-0.409826	-0.0880158	0.040162	0.93039
ENSG00000173041.11	ZNF680	0.279887	7.67584	0.0401826	0.93039
ENSG00000203697.11	CAPN8	-1.22212	1.26439	0.0402101	0.93039
ENSG00000153214.10	TMEM87B	-0.243942	6.42778	0.040564	0.93039
ENSG00000130762.14	ARHGEF16	-0.494476	2.57884	0.0406785	0.93039
ENSG00000197013.9	ZNF429	0.39754	7.13752	0.0407449	0.93039
ENSG00000198846.5	TOX	0.986526	2.62721	0.0407606	0.93039
ENSG00000119446.13	RBM18	-0.254968	3.37904	0.0407971	0.93039
ENSG00000140265.12	ZSCAN29	0.213863	4.58554	0.0408042	0.93039
ENSG00000279649.1	AC020978.9	0.598585	0.544218	0.0408064	0.93039
ENSG00000263335.1	AF001548.2	-0.600104	1.28439	0.0408167	0.93039
ENSG00000133943.20	DGLUCY	0.304783	5.48868	0.0409003	0.93039
ENSG00000033178.12	UBA6	-0.21601	7.06849	0.0409207	0.93039
ENSG00000101452.14	DHX35	0.218722	4.91597	0.0409329	0.93039
ENSG00000278311.4	GGNBP2	-0.1699	6.42926	0.0409702	0.93039
ENSG00000128591.15	FLNC	0.786169	4.63175	0.0410078	0.93039
ENSG00000121073.14	SLC35B1	-0.305305	4.54638	0.0410217	0.93039
ENSG00000162517.12	PEF1	-0.283421	3.21629	0.0410331	0.93039
ENSG00000172889.15	EGFL7	-0.568213	0.563533	0.0410495	0.93039
ENSG00000154079.5	SDHAF4	-0.363847	1.91737	0.0412172	0.931982
ENSG00000146416.18	AIG1	-0.257687	4.19332	0.0412484	0.931982
ENSG00000002016.17	RAD52	0.338005	4.02341	0.0413311	0.932396
ENSG00000163462.17	TRIM46	0.708165	0.928324	0.0416618	0.932812
ENSG00000228801.5	AC064807.1	-0.522525	0.275141	0.041672	0.932812
ENSG00000251155.2	SEPT14P4	0.831136	-0.136522	0.0416731	0.932812
ENSG00000126882.12	FAM78A	0.622185	0.337957	0.0417383	0.932812
ENSG00000221955.10	SLC12A8	0.465805	4.00693	0.0418062	0.932812
ENSG00000175054.14	ATR	0.183218	7.60398	0.041857	0.932812
ENSG00000171903.16	CYP4F11	-1.05568	2.57842	0.0418719	0.932812
ENSG00000013306.15	SLC25A39	-0.301957	5.34858	0.0420972	0.932812
ENSG00000091317.7	CMTM6	-0.380147	4.74991	0.0421303	0.932812
ENSG00000068878.14	PSME4	-0.231525	8.15617	0.0421736	0.932812
ENSG00000255358.1	AC019227.1	0.481491	0.28817	0.0422337	0.932812
ENSG00000119401.10	TRIM32	-0.247204	4.32963	0.0422647	0.932812
ENSG00000104964.14	AES	-0.282204	5.7148	0.0423308	0.932812
ENSG00000106330.11	MOSPD3	-0.265481	3.32364	0.0423721	0.932812
ENSG00000119640.8	ACYP1	0.267416	3.11333	0.0425052	0.932812
ENSG00000158615.8	PPP1R15B	-0.228688	6.0218	0.0425065	0.932812
ENSG00000204514.9	ZNF814	0.47908	7.23344	0.0425448	0.932812
ENSG00000254602.1	AP000662.1	0.617374	-0.193636	0.0426125	0.932812
ENSG00000187801.14	ZFP69B	0.428027	3.68095	0.0426754	0.932812
ENSG00000188352.12	FOCAD	-0.303667	6.78748	0.0426875	0.932812
ENSG00000144744.16	UBA3	-0.218145	5.63382	0.0427857	0.932812
ENSG00000138768.14	USO1	-0.252833	7.83843	0.0428191	0.932812
ENSG00000153157.12	SYCP2L	1.10514	0.487215	0.042876	0.932812
ENSG00000269067.1	ZNF728	1.17037	2.59755	0.0428953	0.932812
ENSG00000121350.15	PYROXD1	-0.302357	4.69595	0.0431464	0.936866
ENSG00000154721.14	JAM2	0.732587	1.20434	0.0435322	0.94286
ENSG00000082397.17	EPB41L3	0.5926	4.17149	0.0435715	0.94286
ENSG00000104419.14	NDRG1	-0.514013	7.49216	0.0436178	0.94286
ENSG00000114491.13	UMPS	0.268315	6.31405	0.0437088	0.943111
ENSG00000127804.12	METTL16	0.260661	4.75609	0.0437624	0.943111
ENSG00000047056.15	WDR37	0.240522	4.66133	0.0438248	0.943111
ENSG00000228223.3	HCG11	0.509916	-0.301918	0.0440201	0.944014
ENSG00000075618.17	FSCN1	0.552165	3.69989	0.0440206	0.944014
ENSG00000163694.14	RBM47	-0.329486	4.50533	0.0441538	0.944014
ENSG00000118200.14	CAMSAP2	-0.219023	7.43044	0.0442111	0.944014
ENSG00000145214.13	DGKQ	-0.32892	2.06498	0.0443023	0.944014
ENSG00000165591.6	FAAH2	-0.370746	4.59267	0.0443081	0.944014
ENSG00000075856.11	SART3	0.166205	6.87213	0.0443549	0.944014
ENSG00000198482.11	ZNF808	0.288897	7.72579	0.0443881	0.944014
ENSG00000014919.12	COX15	0.256015	4.19175	0.0445791	0.946686
ENSG00000099968.17	BCL2L13	-0.250678	4.72042	0.044727	0.948435
ENSG00000136867.10	SLC31A2	0.727726	0.0339722	0.0449068	0.949427
ENSG00000197312.11	DDI2	-0.209202	5.17582	0.0450162	0.949427
ENSG00000167183.2	PRR15L	-0.81549	0.617787	0.0450601	0.949427
ENSG00000004975.11	DVL2	0.260486	4.09559	0.0451001	0.949427
ENSG00000168803.15	ADAL	0.290555	3.08202	0.0451958	0.949427
ENSG00000223459.6	TCAF1P1	-0.438972	1.9104	0.0452019	0.949427
ENSG00000141738.13	GRB7	-0.52328	4.93558	0.045297	0.949427
ENSG00000184939.15	ZFP90	0.273847	5.12671	0.0454782	0.949427
ENSG00000275302.1	CCL4	0.855496	2.6756	0.0455585	0.949427
ENSG00000169291.9	SHE	0.64481	0.29227	0.0455653	0.949427
ENSG00000110172.11	CHORDC1	0.240919	6.39955	0.0457261	0.949427
ENSG00000141540.10	TTYH2	0.59004	1.13887	0.0457441	0.949427
ENSG00000177000.12	MTHFR	-0.309881	4.66353	0.0458063	0.949427
ENSG00000106299.7	WASL	-0.25747	6.46652	0.0458415	0.949427
ENSG00000095777.15	MYO3A	1.70066	2.69038	0.0458504	0.949427
ENSG00000103202.12	NME4	0.388836	3.40916	0.0459262	0.949427
ENSG00000205940.8	HSP90AB2P	-0.592682	1.35386	0.0459518	0.949427
ENSG00000182472.8	CAPN12	-0.754853	1.04535	0.0459537	0.949427
ENSG00000143164.15	DCAF6	-0.207368	7.93943	0.0461841	0.951005
ENSG00000165240.19	ATP7A	-0.321945	5.72831	0.0462553	0.951005
ENSG00000164292.12	RHOBTB3	0.605895	4.91763	0.0462788	0.951005
ENSG00000160469.16	BRSK1	0.588339	2.61027	0.0463004	0.951005
ENSG00000144747.16	TMF1	-0.247155	7.18987	0.0464327	0.951005
ENSG00000149308.16	NPAT	0.214055	7.51176	0.0465569	0.951005
ENSG00000154608.14	CEP170P1	0.501641	0.63748	0.046638	0.951005
ENSG00000156218.12	ADAMTSL3	0.846425	2.97238	0.0468043	0.951005
ENSG00000132394.10	EEFSEC	0.239945	3.62049	0.0469328	0.951005
ENSG00000198185.11	ZNF334	0.724709	5.08368	0.0471561	0.951005
ENSG00000163297.16	ANTXR2	0.558424	3.15728	0.0474372	0.951005
ENSG00000214535.3	RPS15AP1	-0.545149	-0.405454	0.0474667	0.951005
ENSG00000142197.12	DOP1B	-0.315813	6.0288	0.0475463	0.951005
ENSG00000232677.6	LINC00665	0.476185	1.08861	0.0475531	0.951005
ENSG00000257851.2	HNRNPA3P10	-0.352641	0.0521729	0.04757	0.951005
ENSG00000125249.6	RAP2A	0.318015	2.96372	0.0477661	0.951005
ENSG00000184445.11	KNTC1	0.292138	7.53839	0.0477796	0.951005
ENSG00000080823.22	MOK	0.313804	3.67114	0.0478675	0.951005
ENSG00000197930.12	ERO1A	-0.354804	6.05804	0.0481082	0.951005
ENSG00000143457.10	GOLPH3L	-0.255635	5.19586	0.0482512	0.951005
ENSG00000189334.8	S100A14	-0.84074	2.33198	0.0483307	0.951005
ENSG00000175395.15	ZNF25	0.305669	5.13276	0.0484561	0.951005
ENSG00000140368.12	PSTPIP1	0.763991	1.29004	0.0485422	0.951005
ENSG00000152495.10	CAMK4	0.696942	0.597021	0.0487656	0.951005
ENSG00000148655.14	LRMDA	0.528554	3.68578	0.0487768	0.951005
ENSG00000169359.14	SLC33A1	0.392024	0.0149114	0.0488561	0.951005
ENSG00000156017.12	CARNMT1	-0.24425	4.24294	0.0489197	0.951005
ENSG00000163660.11	CCNL1	0.261638	7.05268	0.0489863	0.951005
ENSG00000160593.18	JAML	0.7803	2.40825	0.0490366	0.951005
ENSG00000157500.11	APPL1	-0.245205	6.91301	0.049047	0.951005
ENSG00000179262.9	RAD23A	-0.307451	5.44578	0.049084	0.951005
ENSG00000112419.14	PHACTR2	-0.38467	5.24213	0.0491284	0.951005
ENSG00000182175.14	RGMA	0.713947	1.67838	0.0491574	0.951005
ENSG00000103429.10	BFAR	-0.253376	5.34019	0.0491672	0.951005
ENSG00000155158.20	TTC39B	-0.354793	4.45593	0.0491916	0.951005
ENSG00000279696.1	AP001273.1	0.528305	1.33796	0.0492026	0.951005
ENSG00000144021.2	CIAO1	-0.19141	5.24809	0.0492965	0.951005
ENSG00000135211.5	TMEM60	0.37996	0.822265	0.0493865	0.951005
ENSG00000110693.17	SOX6	0.722836	4.64254	0.0497419	0.951005
ENSG00000183386.9	FHL3	0.369137	1.68799	0.049781	0.951005
ENSG00000186017.14	ZNF566	0.350994	5.02156	0.049782	0.951005
ENSG00000224831.3	TMEM183B	-0.393342	0.381941	0.050054	0.951005
ENSG00000172264.17	MACROD2	0.415254	4.28388	0.0500894	0.951005
ENSG00000116095.10	PLEKHA3	-0.219991	4.93209	0.0500998	0.951005
ENSG00000182326.14	C1S	0.615576	7.98759	0.0502307	0.951005
ENSG00000196345.12	ZKSCAN7	0.383669	4.05657	0.0503066	0.951005
ENSG00000158158.11	CNNM4	-0.282052	4.69648	0.0503443	0.951005
ENSG00000084110.10	HAL	-0.803866	1.86365	0.0504247	0.951005
ENSG00000131748.15	STARD3	-0.400604	4.77815	0.0504276	0.951005
ENSG00000158714.10	SLAMF8	0.958287	1.01566	0.0504301	0.951005
ENSG00000105612.8	DNASE2	-0.407337	4.19107	0.0506176	0.951005
ENSG00000177106.15	EPS8L2	-0.432207	5.26996	0.0507001	0.951005
ENSG00000127415.12	IDUA	-0.362121	3.4254	0.0507933	0.951005
ENSG00000114904.12	NEK4	-0.197322	6.09718	0.0508178	0.951005
ENSG00000143702.15	CEP170	0.286879	6.70821	0.0508922	0.951005
ENSG00000169490.16	TM2D2	-0.347109	3.62773	0.0509381	0.951005
ENSG00000216813.1	AL358178.1	-0.426079	0.118593	0.0510403	0.951005
ENSG00000120029.12	ARMH3	0.189883	5.83618	0.051176	0.951005
ENSG00000165359.15	INTS6L	0.326771	5.28982	0.0511894	0.951005
ENSG00000169554.19	ZEB2	0.510242	6.48701	0.051215	0.951005
ENSG00000020633.18	RUNX3	0.770345	1.19967	0.0512777	0.951005
ENSG00000181019.12	NQO1	-0.677316	4.02859	0.0512974	0.951005
ENSG00000162419.12	GMEB1	-0.195693	4.13284	0.0515091	0.951005
ENSG00000137145.20	DENND4C	-0.239846	7.60187	0.0515116	0.951005
ENSG00000137764.19	MAP2K5	0.200524	5.31646	0.0515272	0.951005
ENSG00000163930.9	BAP1	-0.196742	5.24675	0.0515592	0.951005
ENSG00000186310.9	NAP1L3	0.682447	1.05526	0.0515894	0.951005
ENSG00000176105.13	YES1	-0.28483	6.71174	0.0515966	0.951005
ENSG00000117174.10	ZNHIT6	0.267252	5.1452	0.0516733	0.951005
ENSG00000096433.10	ITPR3	-0.332761	7.95456	0.0516806	0.951005
ENSG00000147316.12	MCPH1	0.31011	5.58922	0.0516827	0.951005
ENSG00000067221.13	STOML1	0.359036	0.652794	0.0517044	0.951005
ENSG00000082458.11	DLG3	-0.259694	6.14845	0.0517046	0.951005
ENSG00000005187.11	ACSM3	-0.691354	4.58297	0.0517885	0.951005
ENSG00000225215.1	SMARCE1P1	0.598281	0.1997	0.0518769	0.951005
ENSG00000261556.9	SMG1P7	0.283334	3.88323	0.0518858	0.951005
ENSG00000111605.17	CPSF6	0.245413	7.11673	0.0518918	0.951005
ENSG00000089820.15	ARHGAP4	0.557141	4.0155	0.0519164	0.951005
ENSG00000009335.17	UBE3C	-0.208356	7.51168	0.0520434	0.951005
ENSG00000058866.14	DGKG	1.14938	1.65545	0.0520898	0.951005
ENSG00000008282.8	SYPL1	-0.299331	5.13097	0.0521865	0.951005
ENSG00000235590.7	GNAS-AS1	0.840894	1.13865	0.0522951	0.951005
ENSG00000178623.11	GPR35	-0.568898	1.05433	0.0523856	0.951005
ENSG00000178425.13	NT5DC1	-0.28093	5.22935	0.0524395	0.951005
ENSG00000100522.9	GNPNAT1	-0.289712	3.91898	0.0524675	0.951005
ENSG00000186777.11	ZNF732	0.968281	3.32657	0.0524874	0.951005
ENSG00000226525.5	RPS7P10	-0.449946	0.957649	0.0525326	0.951005
ENSG00000099991.17	CABIN1	-0.26734	7.70527	0.0525739	0.951005
ENSG00000085265.10	FCN1	0.979394	0.240613	0.0527502	0.951005
ENSG00000143416.20	SELENBP1	-0.482048	5.06885	0.0527708	0.951005
ENSG00000155366.16	RHOC	-0.26544	4.17285	0.0530058	0.951005
ENSG00000269609.5	RPARP-AS1	0.346541	2.34097	0.0530499	0.951005
ENSG00000163701.18	IL17RE	-0.536797	2.32667	0.0530693	0.951005
ENSG00000164074.15	ABHD18	0.217848	4.49817	0.0531371	0.951005
ENSG00000255561.6	FDXACB1	0.378852	1.74872	0.0532898	0.951005
ENSG00000166272.17	WBP1L	0.305173	4.0396	0.0533389	0.951005
ENSG00000066427.22	ATXN3	0.200663	5.74171	0.053354	0.951005
ENSG00000124587.13	PEX6	-0.28061	5.81177	0.0534557	0.951005
ENSG00000168495.12	POLR3D	0.250767	3.83805	0.0535278	0.951005
ENSG00000165091.16	TMC1	-0.93142	0.880227	0.0535736	0.951005
ENSG00000164483.16	SAMD3	0.718102	0.0345911	0.0535994	0.951005
ENSG00000197410.13	DCHS2	0.797922	3.23435	0.0536372	0.951005
ENSG00000254598.2	CSNK2A3	-0.312548	2.45302	0.0536751	0.951005
ENSG00000171160.17	MORN4	0.4034	2.12638	0.0536915	0.951005
ENSG00000132623.15	ANKEF1	-0.319384	4.17504	0.0538815	0.951005
ENSG00000090924.14	PLEKHG2	0.439199	6.12877	0.0539243	0.951005
ENSG00000150627.15	WDR17	0.961505	1.56858	0.0540021	0.951005
ENSG00000204385.11	SLC44A4	-0.79454	4.81414	0.054037	0.951005
ENSG00000171223.5	JUNB	-0.474964	4.14529	0.0541297	0.951005
ENSG00000241973.10	PI4KA	-0.20971	7.28664	0.0541504	0.951005
ENSG00000111450.13	STX2	0.426685	3.04407	0.0542023	0.951005
ENSG00000213085.9	CFAP45	-0.789545	1.39181	0.0542802	0.951005
ENSG00000143756.11	FBXO28	-0.195783	4.47848	0.0543527	0.951005
ENSG00000124279.11	FASTKD3	0.26145	3.83294	0.0544293	0.951005
ENSG00000117266.15	CDK18	-0.324097	4.42595	0.0544319	0.951005
ENSG00000105700.10	KXD1	-0.254306	4.5357	0.0544832	0.951005
ENSG00000277632.1	CCL3	0.785512	2.85291	0.0544857	0.951005
ENSG00000148057.15	IDNK	-0.396077	1.36256	0.0545177	0.951005
ENSG00000175600.15	SUGCT	0.544948	2.62163	0.0545356	0.951005
ENSG00000110200.8	ANAPC15	0.296816	4.42928	0.0545976	0.951005
ENSG00000143198.12	MGST3	-0.258714	6.13604	0.054608	0.951005
ENSG00000120756.12	PLS1	-0.559404	4.44648	0.0546478	0.951005
ENSG00000164713.9	BRI3	-0.272776	4.98604	0.0546559	0.951005
ENSG00000109787.12	KLF3	-0.212633	5.16794	0.0546737	0.951005
ENSG00000163602.10	RYBP	-0.272528	4.98358	0.0546766	0.951005
ENSG00000186153.16	WWOX	0.249893	4.69466	0.0548407	0.951005
ENSG00000234719.8	NPIPB2	0.662049	2.25656	0.0549287	0.951005
ENSG00000169446.5	MMGT1	-0.274907	3.31452	0.0549792	0.951005
ENSG00000131771.13	PPP1R1B	-1.082	3.75888	0.0551018	0.951005
ENSG00000240668.1	KRT8P36	-0.765791	0.525162	0.055236	0.951005
ENSG00000185684.14	EP400P1	0.314066	4.27167	0.0552648	0.951005
ENSG00000158156.7	XKR8	-0.532917	-0.341592	0.0553517	0.951005
ENSG00000113946.3	CLDN16	1.16534	4.24863	0.0553765	0.951005
ENSG00000117143.13	UAP1	-0.257009	5.36714	0.0554409	0.951005
ENSG00000119514.6	GALNT12	-0.423968	4.5953	0.0554562	0.951005
ENSG00000160113.5	NR2F6	-0.380881	4.29056	0.0554796	0.951005
ENSG00000110074.10	FOXRED1	0.223884	5.784	0.0555168	0.951005
ENSG00000102904.14	TSNAXIP1	0.643523	0.882893	0.0556502	0.951005
ENSG00000130733.10	YIPF2	-0.331975	2.94178	0.0556971	0.951005
ENSG00000026751.16	SLAMF7	0.968392	1.40468	0.0557022	0.951005
ENSG00000079805.16	DNM2	-0.23832	7.68831	0.0557175	0.951005
ENSG00000196072.11	BLOC1S2	0.238049	3.31928	0.0558037	0.951005
ENSG00000132970.12	WASF3	0.534556	3.35108	0.0558169	0.951005
ENSG00000112378.11	PERP	-0.484611	4.36018	0.0558603	0.951005
ENSG00000146386.7	ABRACL	-0.345334	2.79203	0.0559421	0.951005
ENSG00000169562.10	GJB1	-0.855673	0.953959	0.0560129	0.951005
ENSG00000134900.11	TPP2	0.223661	7.26647	0.056117	0.951005
ENSG00000143612.20	C1orf43	-0.193038	5.97871	0.0561456	0.951005
ENSG00000101945.16	SUV39H1	-0.352685	1.53041	0.0562336	0.951005
ENSG00000134440.11	NARS	-0.254323	7.2628	0.0562667	0.951005
ENSG00000091656.16	ZFHX4	0.780366	4.0533	0.0562721	0.951005
ENSG00000254999.3	BRK1	-0.247688	5.16131	0.056409	0.951005
ENSG00000177932.6	ZNF354C	0.363644	4.57605	0.0564775	0.951005
ENSG00000126878.12	AIF1L	0.444794	3.69399	0.0565696	0.951005
ENSG00000230373.8	GOLGA6L5P	0.534741	5.01317	0.0565893	0.951005
ENSG00000132535.19	DLG4	0.357804	3.51531	0.0565977	0.951005
ENSG00000264229.1	RNU4ATAC	-0.451255	3.35307	0.0567435	0.951005
ENSG00000110723.11	EXPH5	-0.420988	5.11337	0.0569213	0.951005
ENSG00000072832.14	CRMP1	0.981929	0.859588	0.0569537	0.951005
ENSG00000021645.18	NRXN3	0.703792	2.69741	0.056986	0.951005
ENSG00000143153.12	ATP1B1	-0.473937	6.0077	0.0571123	0.951005
ENSG00000135424.16	ITGA7	0.529841	4.71013	0.0571127	0.951005
ENSG00000102098.17	SCML2	0.39894	3.05718	0.0571545	0.951005
ENSG00000221983.7	UBA52	-0.350978	8.66775	0.0573322	0.951005
ENSG00000132881.11	CPLANE2	-0.408535	-0.181268	0.0573373	0.951005
ENSG00000132005.8	RFX1	-0.262715	3.06422	0.057391	0.951005
ENSG00000118965.14	WDR35	0.280383	5.98229	0.0575012	0.951005
ENSG00000153898.12	MCOLN2	0.727888	2.06319	0.0575454	0.951005
ENSG00000120802.13	TMPO	0.288532	7.75262	0.0575674	0.951005
ENSG00000145721.11	LIX1	1.12834	1.14881	0.0576326	0.951005
ENSG00000156463.17	SH3RF2	-0.858148	3.5993	0.0578094	0.951005
ENSG00000107338.9	SHB	-0.419387	0.560104	0.0578696	0.951005
ENSG00000145649.7	GZMA	1.08294	0.171522	0.0579079	0.951005
ENSG00000158769.17	F11R	-0.32208	1.89026	0.0579464	0.951005
ENSG00000176809.10	LRRC37A3	-0.415861	6.54526	0.0579503	0.951005
ENSG00000260404.3	AC110079.1	0.271285	5.92821	0.0579623	0.951005
ENSG00000111726.12	CMAS	-0.286548	5.5547	0.0580706	0.951005
ENSG00000211899.10	IGHM	1.67067	3.42723	0.0581163	0.951005
ENSG00000274750.2	HIST1H3E	-0.783701	1.06073	0.0581518	0.951005
ENSG00000227232.5	WASH7P	0.651556	1.87784	0.0582547	0.951005
ENSG00000151117.8	TMEM86A	0.426132	1.11923	0.0583797	0.951005
ENSG00000160058.18	BSDC1	-0.20229	4.52259	0.0583878	0.951005
ENSG00000271043.2	MTRNR2L2	-0.444329	1.78628	0.0584546	0.951005
ENSG00000135218.18	CD36	0.63137	3.18547	0.0585635	0.951005
ENSG00000132640.14	BTBD3	-0.330332	5.28933	0.0586674	0.951005
ENSG00000153130.17	SCOC	-0.351205	4.1618	0.0588996	0.951005
ENSG00000004866.20	ST7	-0.242699	5.44097	0.0591028	0.951005
ENSG00000108557.18	RAI1	-0.240347	7.0944	0.059145	0.951005
ENSG00000108298.11	RPL19	-0.292198	9.47938	0.0591988	0.951005
ENSG00000153093.18	ACOXL	-0.931628	1.24828	0.0593561	0.951005
ENSG00000167702.12	KIFC2	-0.492748	3.61704	0.0595003	0.951005
ENSG00000135932.10	CAB39	-0.231359	5.40182	0.0595677	0.951005
ENSG00000251348.1	HSPD1P11	0.678871	0.902492	0.0596004	0.951005
ENSG00000081870.11	HSPB11	-0.28471	4.64895	0.0596338	0.951005
ENSG00000160075.11	SSU72	-0.25872	5.0605	0.0596503	0.951005
ENSG00000108932.11	SLC16A6	0.626619	1.0505	0.0597264	0.951005
ENSG00000019169.10	MARCO	0.998951	0.76516	0.0598039	0.951005
ENSG00000178031.16	ADAMTSL1	0.854698	1.58211	0.0598763	0.951005
ENSG00000196209.12	SIRPB2	0.846195	-0.124981	0.0599152	0.951005
ENSG00000143222.11	UFC1	-0.224118	6.24511	0.0599477	0.951005
ENSG00000136048.13	DRAM1	0.366975	2.60516	0.0600085	0.951005
ENSG00000141441.15	GAREM1	-0.403659	4.10953	0.0600844	0.951005
ENSG00000198795.10	ZNF521	0.710074	3.70174	0.0601365	0.951005
ENSG00000170275.14	CRTAP	-0.318369	6.43719	0.0603239	0.951005
ENSG00000196756.11	SNHG17	0.30807	-0.26899	0.0604282	0.951005
ENSG00000104381.12	GDAP1	0.532122	4.88458	0.0604328	0.951005
ENSG00000153404.14	PLEKHG4B	0.811036	4.73853	0.0604535	0.951005
ENSG00000117335.19	CD46	-0.242751	8.70785	0.0605364	0.951005
ENSG00000118922.17	KLF12	0.32713	4.30861	0.0605724	0.951005
ENSG00000174307.6	PHLDA3	-0.530056	1.25191	0.0605934	0.951005
ENSG00000168297.15	PXK	-0.26539	4.92582	0.0607081	0.951005
ENSG00000270343.1	UNGP3	0.836474	-0.206517	0.0607561	0.951005
ENSG00000188921.13	HACD4	-0.432503	3.65456	0.0609699	0.951005
ENSG00000176438.12	SYNE3	0.603247	1.90164	0.0610829	0.951005
ENSG00000077264.14	PAK3	1.01873	1.10846	0.0610984	0.951005
ENSG00000095383.19	TBC1D2	-0.457868	3.38964	0.0612994	0.951005
ENSG00000213885.3	RPL13AP7	-0.498953	0.0724443	0.061314	0.951005
ENSG00000006015.17	REX1BD	-0.347717	1.66996	0.0613318	0.951005
ENSG00000207697.1	MIR573	0.489957	0.892904	0.0613354	0.951005
ENSG00000147117.7	ZNF157	0.884231	0.454505	0.0613907	0.951005
ENSG00000269190.5	FBXO17	0.732847	-0.119163	0.0614671	0.951005
ENSG00000170100.13	ZNF778	0.269411	4.25899	0.0615606	0.951005
ENSG00000178917.16	ZNF852	0.236799	5.1267	0.0616794	0.951005
ENSG00000259781.1	HMGB1P6	0.530952	1.89597	0.0617919	0.951005
ENSG00000242299.1	AC073861.1	-0.354918	3.24382	0.0617952	0.951005
ENSG00000163069.12	SGCB	-0.304373	4.07616	0.0619141	0.951005
ENSG00000229847.8	EMX2OS	0.708331	1.70355	0.0620359	0.951005
ENSG00000188647.12	PTAR1	-0.226996	5.01939	0.0622256	0.951005
ENSG00000162714.12	ZNF496	0.290594	4.81624	0.0623734	0.951005
ENSG00000100906.10	NFKBIA	0.3632	6.92712	0.0624158	0.951005
ENSG00000049130.15	KITLG	-0.715273	2.56589	0.0624614	0.951005
ENSG00000198689.11	SLC9A6	-0.231186	4.85306	0.0624783	0.951005
ENSG00000109654.14	TRIM2	-0.457796	4.90727	0.0624935	0.951005
ENSG00000103034.14	NDRG4	0.640504	1.49049	0.0625587	0.951005
ENSG00000106351.12	AGFG2	-0.358993	4.62025	0.0628053	0.951005
ENSG00000135316.17	SYNCRIP	-0.261464	8.03936	0.0628361	0.951005
ENSG00000106049.8	HIBADH	-0.289025	5.32324	0.0629341	0.951005
ENSG00000154127.9	UBASH3B	0.477855	2.74334	0.0629364	0.951005
ENSG00000203761.5	MSTO2P	0.695553	1.04075	0.0629442	0.951005
ENSG00000149294.16	NCAM1	0.890132	3.94164	0.06315	0.951005
ENSG00000177463.15	NR2C2	-0.154268	5.67968	0.0631649	0.951005
ENSG00000161040.16	FBXL13	-0.451558	3.73883	0.0631658	0.951005
ENSG00000159733.13	ZFYVE28	0.387431	1.58152	0.0631661	0.951005
ENSG00000074266.19	EED	0.180225	4.82034	0.0632532	0.951005
ENSG00000189171.14	S100A13	-0.344226	4.27452	0.0634209	0.951005
ENSG00000162430.16	SELENON	-0.235251	4.83415	0.0634418	0.951005
ENSG00000197070.13	ARRDC1	-0.290195	4.06345	0.0634731	0.951005
ENSG00000167840.13	ZNF232	0.349621	3.69862	0.063499	0.951005
ENSG00000047617.14	ANO2	0.591813	2.4332	0.0635412	0.951005
ENSG00000175764.14	TTLL11	0.362677	1.86862	0.0635774	0.951005
ENSG00000168575.9	SLC20A2	-0.341544	4.83852	0.0636344	0.951005
ENSG00000198225.5	FKBP1C	-0.420817	0.0637682	0.0637547	0.951005
ENSG00000256087.6	ZNF432	0.300582	4.96658	0.0638026	0.951005
ENSG00000166347.18	CYB5A	-0.361223	5.30083	0.0638281	0.951005
ENSG00000184160.7	ADRA2C	0.872984	1.88658	0.0639406	0.951005
ENSG00000198925.11	ATG9A	-0.225208	4.30594	0.0640429	0.951005
ENSG00000169715.14	MT1E	0.838071	4.1807	0.0640504	0.951005
ENSG00000197360.9	ZNF98	1.21844	3.29515	0.0640914	0.951005
ENSG00000154358.20	OBSCN	0.395723	8.89847	0.0641232	0.951005
ENSG00000185436.11	IFNLR1	-0.388895	1.3717	0.0641871	0.951005
ENSG00000099954.18	CECR2	1.38957	1.08402	0.0642507	0.951005
ENSG00000167555.13	ZNF528	0.35735	5.62565	0.0642775	0.951005
ENSG00000109180.14	OCIAD1	-0.186932	6.46231	0.0643484	0.951005
ENSG00000204178.10	MACO1	-0.191512	5.0809	0.0643559	0.951005
ENSG00000151846.8	PABPC3	-0.409481	1.81659	0.0644427	0.951005
ENSG00000272916.5	AC022400.6	0.449778	0.0808763	0.0646379	0.951005
ENSG00000277149.4	TYW1B	0.268327	3.96914	0.0649527	0.951005
ENSG00000237285.1	HNRNPA1P2	0.698717	0.753363	0.0649805	0.951005
ENSG00000184481.16	FOXO4	-0.311913	3.23868	0.065144	0.951005
ENSG00000154518.9	ATP5MC3	-0.263048	4.92675	0.0651944	0.951005
ENSG00000234444.9	ZNF736	0.256088	6.53937	0.0653183	0.951005
ENSG00000185033.14	SEMA4B	-0.324906	4.90034	0.0653301	0.951005
ENSG00000112319.18	EYA4	1.17353	3.77253	0.0653633	0.951005
ENSG00000139263.11	LRIG3	-0.415535	5.44554	0.0654658	0.951005
ENSG00000198298.12	ZNF485	0.35116	3.67083	0.0654798	0.951005
ENSG00000120733.13	KDM3B	-0.174007	7.48139	0.0655178	0.951005
ENSG00000115896.15	PLCL1	0.519034	2.87881	0.0657535	0.951005
ENSG00000227001.3	NBPF2P	0.583673	2.26617	0.0657609	0.951005
ENSG00000012963.14	UBR7	0.239812	6.20127	0.065827	0.951005
ENSG00000107551.20	RASSF4	0.459889	3.09176	0.0658523	0.951005
ENSG00000187091.13	PLCD1	-0.274715	3.03622	0.066052	0.951005
ENSG00000173706.13	HEG1	0.44809	6.40409	0.0662472	0.951005
ENSG00000003249.13	DBNDD1	0.499239	0.263118	0.0662572	0.951005
ENSG00000119778.14	ATAD2B	0.188395	6.66804	0.0663162	0.951005
ENSG00000162129.13	CLPB	0.27342	4.37558	0.0663408	0.951005
ENSG00000088340.15	FER1L4	-0.637369	2.80475	0.0663605	0.951005
ENSG00000101017.13	CD40	0.685895	4.0651	0.0663643	0.951005
ENSG00000114805.17	PLCH1	-0.917415	3.06111	0.0664328	0.951005
ENSG00000102870.5	ZNF629	0.288761	4.19535	0.0665598	0.951005
ENSG00000165152.8	TMEM246	1.03161	1.50373	0.0666077	0.951005
ENSG00000228328.2	AL158201.1	-0.518322	-0.217542	0.0666844	0.951005
ENSG00000177410.12	ZFAS1	0.422588	-0.318462	0.0667731	0.951005
ENSG00000120306.10	CYSTM1	-0.398512	2.51303	0.0668155	0.951005
ENSG00000203995.9	ZYG11A	1.09651	0.846729	0.0668219	0.951005
ENSG00000207181.1	SNORA14B	-0.402535	4.68477	0.0668278	0.951005
ENSG00000277462.1	ZNF670	0.347167	3.3817	0.0668419	0.951005
ENSG00000165115.14	KIF27	-0.298722	5.62845	0.0668544	0.951005
ENSG00000105576.15	TNPO2	-0.24756	5.59009	0.0669026	0.951005
ENSG00000131351.14	HAUS8	-0.301097	2.79172	0.0669158	0.951005
ENSG00000123870.10	ZNF137P	0.331804	4.65393	0.0669223	0.951005
ENSG00000177599.12	ZNF491	0.53461	2.24418	0.0669401	0.951005
ENSG00000223922.1	ASS1P2	0.520076	-0.0441959	0.0670373	0.951005
ENSG00000099917.17	MED15	-0.225615	6.00412	0.0670945	0.951005
ENSG00000122435.9	TRMT13	0.198847	5.00768	0.06728	0.951005
ENSG00000084092.6	NOA1	-0.225746	5.84961	0.0674327	0.951005
ENSG00000213236.3	YWHAZP2	-0.399311	1.05018	0.0676326	0.951005
ENSG00000188554.13	NBR1	-0.191443	6.63549	0.0677097	0.951005
ENSG00000053254.15	FOXN3	0.270595	3.84765	0.0678018	0.951005
ENSG00000275052.4	PPP4R3B	-0.202149	7.77353	0.0680399	0.951005
ENSG00000084112.14	SSH1	0.178508	6.06946	0.0680682	0.951005
ENSG00000164506.14	STXBP5	-0.304638	6.37798	0.0681229	0.951005
ENSG00000103313.12	MEFV	0.783602	0.458534	0.0681385	0.951005
ENSG00000184007.20	PTP4A2	-0.252326	6.63381	0.0682184	0.951005
ENSG00000136828.18	RALGPS1	-0.278632	4.8564	0.0682923	0.951005
ENSG00000107882.11	SUFU	0.198887	4.43142	0.0684197	0.951005
ENSG00000268059.1	AL441883.1	0.543145	-0.0932789	0.068546	0.951005
ENSG00000203737.3	GPR52	0.293626	2.76936	0.0685695	0.951005
ENSG00000174807.3	CD248	0.681947	1.64638	0.068596	0.951005
ENSG00000102901.12	CENPT	0.32137	3.83632	0.068754	0.951005
ENSG00000163931.15	TKT	-0.315071	6.47234	0.0688047	0.951005
ENSG00000166321.13	NUDT13	-0.545339	1.00705	0.0688359	0.951005
ENSG00000147872.9	PLIN2	0.425436	4.09389	0.0688503	0.951005
ENSG00000110031.12	LPXN	0.296584	3.08775	0.068865	0.951005
ENSG00000082068.8	WDR70	0.201669	6.59891	0.068908	0.951005
ENSG00000134480.14	CCNH	0.263322	5.0276	0.0689477	0.951005
ENSG00000106780.8	MEGF9	-0.268585	3.82881	0.0690095	0.951005
ENSG00000201785.1	SNORD117	0.355697	-0.101904	0.0690639	0.951005
ENSG00000162493.16	PDPN	0.79833	1.65645	0.0690672	0.951005
ENSG00000088448.14	ANKRD10	0.225815	6.60976	0.0690853	0.951005
ENSG00000167065.13	DUSP18	-0.386215	1.31369	0.0691993	0.951005
ENSG00000162669.15	HFM1	0.808869	2.0059	0.0692021	0.951005
ENSG00000214694.11	ARHGEF33	0.470798	0.989464	0.0692622	0.951005
ENSG00000154898.15	CCDC144CP	0.589762	4.25357	0.0692692	0.951005
ENSG00000183049.12	CAMK1D	0.43908	3.80981	0.0692815	0.951005
ENSG00000215386.12	MIR99AHG	0.666021	0.84183	0.0693448	0.951005
ENSG00000083444.16	PLOD1	-0.297116	6.83522	0.0693957	0.951005
ENSG00000028839.9	TBPL1	-0.250955	3.71166	0.0694712	0.951005
ENSG00000173992.8	CCS	0.273004	2.81116	0.0694914	0.951005
ENSG00000102678.6	FGF9	1.12893	1.50153	0.069635	0.951005
ENSG00000240401.8	AC012358.3	-0.539527	0.588498	0.0698026	0.951005
ENSG00000115364.13	MRPL19	-0.227279	5.55701	0.0698092	0.951005
ENSG00000125731.12	SH2D3A	-0.435854	2.17253	0.0698883	0.951005
ENSG00000243335.9	KCTD7	0.338614	1.73322	0.0699465	0.951005
ENSG00000105287.12	PRKD2	-0.242363	5.53607	0.0699915	0.951005
ENSG00000185515.14	BRCC3	-0.263782	4.48509	0.0699922	0.951005
ENSG00000218227.3	AC136632.1	-0.370957	2.03904	0.0700032	0.951005
ENSG00000135317.12	SNX14	-0.187066	6.58039	0.0700195	0.951005
ENSG00000154188.9	ANGPT1	0.736166	0.420888	0.0700875	0.951005
ENSG00000197586.12	ENTPD6	-0.243424	4.99432	0.070247	0.951005
ENSG00000221890.3	NPTXR	0.657618	1.15467	0.070303	0.951005
ENSG00000162105.18	SHANK2	0.633035	5.36297	0.0703088	0.951005
ENSG00000165914.14	TTC7B	0.265207	4.16191	0.070316	0.951005
ENSG00000108306.12	FBXL20	-0.239905	4.93058	0.070352	0.951005
ENSG00000124228.14	DDX27	0.178065	6.00479	0.0703739	0.951005
ENSG00000148153.13	INIP	-0.232929	2.81181	0.0705243	0.951005
ENSG00000221823.10	PPP3R1	-0.244376	1.67471	0.0705649	0.951005
ENSG00000099864.17	PALM	0.612145	2.22939	0.070581	0.951005
ENSG00000014123.9	UFL1	-0.234794	5.89946	0.0706981	0.951005
ENSG00000105656.12	ELL	-0.256694	3.11449	0.0708299	0.951005
ENSG00000117602.11	RCAN3	-0.386689	2.66427	0.070939	0.951005
ENSG00000244306.11	DUXAP10	0.766456	1.81232	0.0709604	0.951005
ENSG00000231607.10	DLEU2	0.357021	1.0678	0.0709681	0.951005
ENSG00000111785.19	RIC8B	0.21892	4.77245	0.0711048	0.951005
ENSG00000107372.12	ZFAND5	-0.241457	6.54843	0.0711283	0.951005
ENSG00000136478.7	TEX2	-0.260887	6.13721	0.0711552	0.951005
ENSG00000206612.1	SNORA2A	-0.417366	2.63544	0.0711625	0.951005
ENSG00000103534.16	TMC5	-0.781817	4.21372	0.0711886	0.951005
ENSG00000203710.11	CR1	0.750544	3.13531	0.0712121	0.951005
ENSG00000151012.13	SLC7A11	-0.651806	4.05172	0.0712289	0.951005
ENSG00000279407.1	AC007191.1	0.413632	-0.256809	0.0712495	0.951005
ENSG00000198586.13	TLK1	-0.228077	7.88955	0.0714198	0.951005
ENSG00000103121.8	CMC2	0.238299	3.30354	0.0714211	0.951005
ENSG00000251898.1	SCARNA11	-0.46221	2.61759	0.0714304	0.951005
ENSG00000135052.16	GOLM1	-0.375557	5.379	0.0714978	0.951005
ENSG00000129255.15	MPDU1	0.236087	5.32774	0.0715211	0.951005
ENSG00000124160.11	NCOA5	0.175762	4.96521	0.0716022	0.951005
ENSG00000219608.3	HIGD1AP16	0.321528	0.531043	0.0716192	0.951005
ENSG00000088881.20	EBF4	0.493176	2.68226	0.0717107	0.951005
ENSG00000240356.6	RPL23AP7	0.458341	0.946049	0.0717281	0.951005
ENSG00000115306.15	SPTBN1	-0.274754	8.97335	0.0718786	0.951005
ENSG00000166167.17	BTRC	0.178706	4.75412	0.0720095	0.951005
ENSG00000245105.3	A2M-AS1	0.535266	1.33858	0.0721428	0.951005
ENSG00000234465.10	PINLYP	0.61624	0.375742	0.0722656	0.951005
ENSG00000125454.11	SLC25A19	0.316858	2.34959	0.0722735	0.951005
ENSG00000014138.8	POLA2	0.386231	0.992993	0.0723468	0.951005
ENSG00000279058.2	AGAP14P	0.815982	1.42244	0.0723774	0.951005
ENSG00000084623.11	EIF3I	-0.229722	5.80999	0.0724093	0.951005
ENSG00000198851.9	CD3E	1.02052	2.21086	0.072584	0.951005
ENSG00000106733.20	NMRK1	-0.374697	2.94022	0.0725907	0.951005
ENSG00000073803.13	MAP3K13	-0.322364	4.78883	0.0726751	0.951005
ENSG00000148688.13	RPP30	0.223236	4.46347	0.0727446	0.951005
ENSG00000119318.12	RAD23B	-0.221965	7.49027	0.0728029	0.951005
ENSG00000083457.11	ITGAE	0.333917	2.73465	0.072898	0.951005
ENSG00000198876.12	DCAF12	-0.209471	5.04017	0.0729098	0.951005
ENSG00000239306.4	RBM14	0.169412	5.29356	0.0729667	0.951005
ENSG00000147174.11	GCNA	0.406098	3.60757	0.0730155	0.951005
ENSG00000164484.11	TMEM200A	0.610814	1.31824	0.0730483	0.951005
ENSG00000187240.14	DYNC2H1	0.301355	8.07488	0.0730897	0.951005
ENSG00000124370.10	MCEE	-0.273711	2.92129	0.0731227	0.951005
ENSG00000125520.13	SLC2A4RG	-0.290304	3.80237	0.0731243	0.951005
ENSG00000137656.11	BUD13	0.196784	4.55067	0.0731374	0.951005
ENSG00000144827.8	ABHD10	0.207059	3.99705	0.0731525	0.951005
ENSG00000101413.11	RPRD1B	0.172582	4.14618	0.0731571	0.951005
ENSG00000092964.17	DPYSL2	0.406213	5.64979	0.0732477	0.951005
ENSG00000166839.16	ANKDD1A	0.427217	1.86906	0.0732499	0.951005
ENSG00000213693.4	SEC14L1P1	0.486262	0.606651	0.0732736	0.951005
ENSG00000119899.12	SLC17A5	-0.298542	5.31429	0.0733118	0.951005
ENSG00000114650.19	SCAP	-0.19526	5.86487	0.0733985	0.951005
ENSG00000108244.16	KRT23	-0.987579	4.09222	0.0734051	0.951005
ENSG00000128294.15	TPST2	-0.375209	2.04042	0.0734809	0.951005
ENSG00000181007.8	ZFP82	0.39186	4.21645	0.0737701	0.951005
ENSG00000252577.1	SCARNA20	-0.405241	0.182006	0.0738675	0.951005
ENSG00000142453.11	CARM1	-0.273485	5.23382	0.0740015	0.951005
ENSG00000136100.13	VPS36	0.202165	5.71354	0.0740234	0.951005
ENSG00000154144.12	TBRG1	0.210779	4.63798	0.0740962	0.951005
ENSG00000154274.14	C4orf19	-0.814804	0.333118	0.0741455	0.951005
ENSG00000167994.11	RAB3IL1	0.414021	1.63957	0.074219	0.951005
ENSG00000001036.13	FUCA2	-0.237344	4.97619	0.0742412	0.951005
ENSG00000141431.11	ASXL3	1.08059	1.19523	0.0742891	0.951005
ENSG00000241506.1	PSMC1P1	0.380839	0.595034	0.0743474	0.951005
ENSG00000111057.10	KRT18	-0.334761	8.40049	0.0747291	0.951005
ENSG00000111843.13	TMEM14C	-0.272284	5.31539	0.0748354	0.951005
ENSG00000198221.8	AFDN-DT	0.432297	1.59172	0.0749072	0.951005
ENSG00000230006.7	ANKRD36BP2	1.00007	2.92513	0.0750041	0.951005
ENSG00000173163.10	COMMD1	-0.198725	4.30175	0.0752281	0.951005
ENSG00000271425.7	NBPF10	0.350124	4.61338	0.075414	0.951005
ENSG00000176393.10	RNPEP	-0.203802	5.58886	0.075528	0.951005
ENSG00000162722.8	TRIM58	1.15223	1.03584	0.0755393	0.951005
ENSG00000141456.14	PELP1	0.22692	5.56419	0.0757503	0.951005
ENSG00000072163.19	LIMS2	0.474504	2.55851	0.0757595	0.951005
ENSG00000185306.12	C12orf56	0.788127	1.29027	0.075874	0.951005
ENSG00000149428.18	HYOU1	0.274474	7.01797	0.0758821	0.951005
ENSG00000187260.15	WDR86	0.81518	1.16886	0.0759073	0.951005
ENSG00000219507.4	FTH1P8	-0.393516	2.34616	0.0759472	0.951005
ENSG00000108784.9	NAGLU	-0.230081	3.74005	0.0760428	0.951005
ENSG00000239269.1	RPSAP4	-0.670077	0.255326	0.0762321	0.951005
ENSG00000136636.12	KCTD3	-0.219238	6.5958	0.0762505	0.951005
ENSG00000181234.9	TMEM132C	1.38883	1.14217	0.0762836	0.951005
ENSG00000115806.12	GORASP2	-0.213929	7.1702	0.0764085	0.951005
ENSG00000163191.5	S100A11	-0.442054	5.92718	0.0764362	0.951005
ENSG00000271141.1	AC010680.4	-0.48703	3.05274	0.0765168	0.951005
ENSG00000175895.3	PLEKHF2	-0.325094	3.65051	0.0765673	0.951005
ENSG00000230069.3	LRRC37A15P	0.428444	0.344029	0.0765734	0.951005
ENSG00000257576.1	HSPD1P4	0.517806	0.763616	0.0765899	0.951005
ENSG00000181634.7	TNFSF15	-0.650519	0.114764	0.0766269	0.951005
ENSG00000281026.1	N4BP2L2-IT2	0.467278	-0.179838	0.0766551	0.951005
ENSG00000186469.8	GNG2	0.547263	0.424592	0.0768009	0.951005
ENSG00000100030.14	MAPK1	-0.215989	5.62378	0.0768042	0.951005
ENSG00000152726.14	FAM21B	1.10822	4.49274	0.0769222	0.951005
ENSG00000107672.14	NSMCE4A	0.225962	4.20465	0.0769804	0.951005
ENSG00000198720.12	ANKRD13B	0.600235	1.76006	0.0769852	0.951005
ENSG00000173933.20	RBM4	0.289163	2.22505	0.0769974	0.951005
ENSG00000110395.6	CBL	0.20274	7.16894	0.0770537	0.951005
ENSG00000116209.11	TMEM59	-0.245891	6.87263	0.0770841	0.951005
ENSG00000112357.12	PEX7	-0.234361	4.64674	0.0771325	0.951005
ENSG00000162692.11	VCAM1	0.671564	3.8437	0.0771643	0.951005
ENSG00000138738.10	PRDM5	0.5069	3.66408	0.0772622	0.951005
ENSG00000180198.16	RCC1	-0.234836	4.68576	0.0773512	0.951005
ENSG00000267128.1	RNF157-AS1	-0.633698	0.939281	0.0773621	0.951005
ENSG00000250462.8	LRRC37BP1	0.349815	2.72088	0.0774437	0.951005
ENSG00000170417.15	TMEM182	-0.382839	2.07273	0.0774487	0.951005
ENSG00000121057.12	AKAP1	-0.301167	5.54791	0.077453	0.951005
ENSG00000165417.11	GTF2A1	0.18279	5.717	0.077506	0.951005
ENSG00000174483.19	BBS1	0.293245	1.99311	0.0775568	0.951005
ENSG00000155380.11	SLC16A1	0.397874	5.31825	0.0775577	0.951005
ENSG00000089692.8	LAG3	0.716594	1.00451	0.0776613	0.951005
ENSG00000148835.10	TAF5	0.271768	2.98381	0.0776676	0.951005
ENSG00000171928.13	TVP23B	-0.266569	3.99608	0.0777133	0.951005
ENSG00000134198.9	TSPAN2	0.608497	1.70892	0.077744	0.951005
ENSG00000138755.5	CXCL9	1.16353	2.06702	0.077826	0.951005
ENSG00000138772.12	ANXA3	-0.409787	4.92691	0.0779355	0.951005
ENSG00000135597.18	REPS1	-0.19904	6.53656	0.0779817	0.951005
ENSG00000100445.17	SDR39U1	0.239349	3.44767	0.0781155	0.951005
ENSG00000165178.9	NCF1C	0.834162	0.883635	0.078388	0.951005
ENSG00000099849.14	RASSF7	-0.413614	2.82167	0.0784217	0.951005
ENSG00000280128.1	AL662795.2	0.34113	1.57272	0.0785434	0.951005
ENSG00000140455.16	USP3	-0.218222	6.21947	0.0785601	0.951005
ENSG00000006652.13	IFRD1	-0.247703	6.6581	0.0785636	0.951005
ENSG00000130338.12	TULP4	-0.205014	6.00124	0.0786354	0.951005
ENSG00000116525.13	TRIM62	-0.321056	1.99004	0.0786655	0.951005
ENSG00000100060.17	MFNG	0.494129	0.649094	0.078716	0.951005
ENSG00000109133.12	TMEM33	-0.205295	5.64676	0.0789171	0.951005
ENSG00000089505.17	CMTM1	0.359394	1.05746	0.0790546	0.951005
ENSG00000200816.1	SNORA38	-0.455355	3.42395	0.0790713	0.951005
ENSG00000100796.17	PPP4R3A	0.174354	6.99448	0.0792117	0.951005
ENSG00000165512.4	ZNF22	0.242932	4.17463	0.0792371	0.951005
ENSG00000161682.14	FAM171A2	0.567972	1.3601	0.0792967	0.951005
ENSG00000257604.1	AC027288.2	0.631863	0.588871	0.0794437	0.951005
ENSG00000103342.12	GSPT1	-0.221001	7.28401	0.0794641	0.951005
ENSG00000139508.14	SLC46A3	0.407804	2.5111	0.0796722	0.951005
ENSG00000246067.7	RAB30-AS1	0.327725	0.106771	0.0800312	0.951005
ENSG00000119927.13	GPAM	0.262869	5.02234	0.0801883	0.951005
ENSG00000178802.17	MPI	0.240847	4.75217	0.0802705	0.951005
ENSG00000205268.10	PDE7A	0.343995	4.97724	0.0805314	0.951005
ENSG00000108799.12	EZH1	0.222457	5.48441	0.0806861	0.951005
ENSG00000203930.11	LINC00632	0.71692	6.92531	0.0807379	0.951005
ENSG00000137817.16	PARP6	0.198658	6.24548	0.0807739	0.951005
ENSG00000224861.1	YBX1P1	-0.351204	0.549116	0.0807873	0.951005
ENSG00000165650.11	PDZD8	-0.285044	6.83684	0.080912	0.951005
ENSG00000198728.10	LDB1	0.26195	6.41813	0.0809698	0.951005
ENSG00000138382.14	METTL5	-0.239094	4.99618	0.0810193	0.951005
ENSG00000196821.9	C6orf106	-0.23351	5.73808	0.0812244	0.951005
ENSG00000187715.13	KBTBD12	1.24571	0.737101	0.0812742	0.951005
ENSG00000110801.13	PSMD9	0.310948	1.80868	0.0812785	0.951005
ENSG00000164932.12	CTHRC1	0.636063	4.96479	0.0812914	0.951005
ENSG00000143819.12	EPHX1	-0.417078	6.31014	0.0814363	0.951005
ENSG00000184378.2	ACTRT3	-0.454574	-0.0106524	0.0815074	0.951005
ENSG00000048140.17	TSPAN17	-0.274904	4.01656	0.0816025	0.951005
ENSG00000119596.17	YLPM1	0.178638	8.16002	0.0816348	0.951005
ENSG00000000457.13	SCYL3	-0.205252	4.39481	0.0816468	0.951005
ENSG00000137726.16	FXYD6	0.558835	0.727999	0.0817939	0.951005
ENSG00000184100.6	BRD7P2	0.450739	-0.339113	0.0818068	0.951005
ENSG00000158623.14	COPG2	-0.249163	4.52509	0.0818095	0.951005
ENSG00000140564.11	FURIN	-0.324944	5.05175	0.0818717	0.951005
ENSG00000176915.14	ANKLE2	0.24382	6.4948	0.0819134	0.951005
ENSG00000183840.6	GPR39	-0.68677	1.41541	0.0819151	0.951005
ENSG00000112531.16	QKI	0.20089	6.66236	0.0820797	0.951005
ENSG00000186222.4	BLOC1S4	-0.367729	-0.261447	0.0822757	0.951005
ENSG00000142675.17	CNKSR1	-0.273362	5.52613	0.0823548	0.951005
ENSG00000188171.15	ZNF626	0.51005	6.23668	0.0823743	0.951005
ENSG00000142733.15	MAP3K6	-0.353996	3.43678	0.0824593	0.951005
ENSG00000088538.12	DOCK3	0.915326	2.95623	0.0824807	0.951005
ENSG00000075643.5	MOCOS	-0.491279	4.41559	0.0825089	0.951005
ENSG00000187446.11	CHP1	-0.261949	5.31863	0.0825255	0.951005
ENSG00000060339.13	CCAR1	0.161771	8.09925	0.0826098	0.951005
ENSG00000124333.15	VAMP7	-0.287168	5.4336	0.0827873	0.951005
ENSG00000135900.3	MRPL44	-0.184478	4.1778	0.0828766	0.951005
ENSG00000152661.8	GJA1	-0.537227	5.96308	0.0829342	0.951005
ENSG00000017483.14	SLC38A5	0.767369	0.520289	0.0830058	0.951005
ENSG00000133216.16	EPHB2	0.452885	5.13251	0.083109	0.951005
ENSG00000130701.3	RBBP8NL	-0.740282	0.480893	0.0832053	0.951005
ENSG00000131196.17	NFATC1	0.529432	2.41833	0.0833352	0.951005
ENSG00000030419.16	IKZF2	-0.349057	4.00305	0.083465	0.951005
ENSG00000100764.13	PSMC1	0.202123	5.26545	0.0835793	0.951005
ENSG00000260144.1	AC100827.2	0.53486	2.45064	0.0835911	0.951005
ENSG00000113719.15	ERGIC1	-0.222463	6.72488	0.0837561	0.951005
ENSG00000159388.5	BTG2	-0.356057	2.99899	0.0837872	0.951005
ENSG00000130511.15	SSBP4	-0.273106	3.59002	0.0837877	0.951005
ENSG00000198203.9	SULT1C2	-0.727631	2.73622	0.0837982	0.951005
ENSG00000135966.12	TGFBRAP1	-0.159023	4.66299	0.0838283	0.951005
ENSG00000151322.18	NPAS3	0.720074	5.2473	0.0838591	0.951005
ENSG00000197283.16	SYNGAP1	0.283987	6.42563	0.0839112	0.951005
ENSG00000054983.16	GALC	0.260734	5.23395	0.0839367	0.951005
ENSG00000084207.16	GSTP1	-0.28782	6.74185	0.0839862	0.951005
ENSG00000104635.13	SLC39A14	0.396043	3.53238	0.0840191	0.951005
ENSG00000231563.1	AL670729.1	0.420127	-0.0273063	0.0840393	0.951005
ENSG00000185753.12	CXorf38	-0.284645	3.35139	0.0841011	0.951005
ENSG00000066557.5	LRRC40	0.179905	4.64558	0.0841081	0.951005
ENSG00000100532.11	CGRRF1	-0.201035	2.88028	0.0841269	0.951005
ENSG00000163281.11	GNPDA2	-0.241198	3.02531	0.0841902	0.951005
ENSG00000157557.11	ETS2	-0.311164	5.24819	0.0842108	0.951005
ENSG00000167005.13	NUDT21	0.242234	5.71984	0.0842325	0.951005
ENSG00000134186.11	PRPF38B	0.253339	7.17951	0.0842783	0.951005
ENSG00000172354.9	GNB2	-0.238399	5.99407	0.0843018	0.951005
ENSG00000152990.13	ADGRA3	-0.262657	6.98968	0.0843083	0.951005
ENSG00000017797.12	RALBP1	-0.212302	6.44319	0.0843676	0.951005
ENSG00000109171.14	SLAIN2	-0.213569	6.0135	0.0843703	0.951005
ENSG00000106723.16	SPIN1	-0.216926	5.6781	0.0845139	0.951005
ENSG00000103995.13	CEP152	0.268316	6.21321	0.0847144	0.951005
ENSG00000173598.13	NUDT4	-0.324908	5.43126	0.0847942	0.951005
ENSG00000198695.2	MT-ND6	0.382121	3.12154	0.0848083	0.951005
ENSG00000207997.1	MIR644A	0.392095	1.8271	0.0848378	0.951005
ENSG00000248727.5	LINC01948	-0.480665	0.604512	0.0849415	0.951005
ENSG00000241549.8	GUSBP2	0.482709	1.89899	0.0849484	0.951005
ENSG00000187815.9	ZFP69	0.31962	3.741	0.0849524	0.951005
ENSG00000147606.8	SLC26A7	1.05304	1.93598	0.0850723	0.951005
ENSG00000176293.19	ZNF135	0.437301	5.05521	0.0852222	0.951005
ENSG00000119541.9	VPS4B	-0.225539	6.07335	0.0852931	0.951005
ENSG00000002834.17	LASP1	-0.252854	5.56465	0.0853136	0.951005
ENSG00000230673.3	PABPC1P3	-0.295896	1.73726	0.0853326	0.951005
ENSG00000136937.12	NCBP1	-0.176541	6.23255	0.0853835	0.951005
ENSG00000271533.1	Z83843.1	0.354189	1.42802	0.0854418	0.951005
ENSG00000188167.8	TMPPE	-0.210174	1.52459	0.0855998	0.951005
ENSG00000162949.16	CAPN13	-0.900825	3.84129	0.0857093	0.951005
ENSG00000133884.9	DPF2	0.200791	5.3311	0.0857357	0.951005
ENSG00000225695.1	HNRNPA1P35	-0.468914	-0.382631	0.0857508	0.951005
ENSG00000174600.13	CMKLR1	0.629635	1.26642	0.085782	0.951005
ENSG00000132357.13	CARD6	-0.460652	3.73855	0.0858745	0.951005
ENSG00000100478.14	AP4S1	0.291656	3.24228	0.0859866	0.951005
ENSG00000142867.13	BCL10	-0.226307	4.83638	0.0859991	0.951005
ENSG00000116685.15	KIAA2013	-0.250969	3.73053	0.0860663	0.951005
ENSG00000114395.10	CYB561D2	-0.439566	0.347566	0.0863192	0.951005
ENSG00000116661.10	FBXO2	0.669157	0.720704	0.0864439	0.951005
ENSG00000167785.8	ZNF558	0.275477	4.91696	0.0865728	0.951005
ENSG00000197608.11	ZNF841	0.247701	7.18726	0.0866077	0.951005
ENSG00000067445.20	TRO	0.545791	4.67639	0.0866401	0.951005
ENSG00000128596.16	CCDC136	0.565143	1.67938	0.0867179	0.951005
ENSG00000198416.8	ZNF658B	-0.716309	0.390615	0.086723	0.951005
ENSG00000185043.11	CIB1	-0.289288	3.68963	0.0868636	0.951005
ENSG00000196305.17	IARS	-0.175854	8.14582	0.0868861	0.951005
ENSG00000163596.16	ICA1L	-0.409294	3.04225	0.086955	0.951005
ENSG00000136010.13	ALDH1L2	0.574901	3.76465	0.0869721	0.951005
ENSG00000182841.12	RRP7BP	0.346414	2.82329	0.0869875	0.951005
ENSG00000170485.16	NPAS2	-0.531998	5.29774	0.0870457	0.951005
ENSG00000259972.2	AC009120.2	0.380342	-0.0168386	0.0870463	0.951005
ENSG00000169131.12	ZNF354A	0.268609	5.56866	0.0870625	0.951005
ENSG00000117533.14	VAMP4	-0.230299	3.55655	0.0870789	0.951005
ENSG00000220323.4	HIST2H2BD	0.416621	-0.341317	0.0870896	0.951005
ENSG00000136940.13	PDCL	-0.191766	3.12939	0.087304	0.951005
ENSG00000102317.17	RBM3	-0.243401	6.44967	0.0875216	0.951005
ENSG00000089094.18	KDM2B	0.215551	5.57321	0.0875742	0.951005
ENSG00000123684.12	LPGAT1	-0.255499	5.36591	0.0876456	0.951005
ENSG00000066739.11	ATG2B	0.162272	6.60856	0.0877261	0.951005
ENSG00000196284.15	SUPT3H	0.259621	4.22257	0.0877507	0.951005
ENSG00000034533.11	ASTE1	0.19856	3.26283	0.0881591	0.951005
ENSG00000120318.15	ARAP3	-0.346253	4.02011	0.0882806	0.951005
ENSG00000100379.17	KCTD17	0.30128	2.15324	0.0882821	0.951005
ENSG00000197892.12	KIF13B	-0.36004	6.23337	0.0883317	0.951005
ENSG00000037042.8	TUBG2	0.313968	3.89638	0.088406	0.951005
ENSG00000105270.14	CLIP3	0.430006	3.55323	0.0884505	0.951005
ENSG00000200959.1	SNORA74A	-0.475303	7.15631	0.0884996	0.951005
ENSG00000137496.17	IL18BP	0.353376	2.67774	0.0885739	0.951005
ENSG00000100321.14	SYNGR1	0.585345	1.66978	0.0886969	0.951005
ENSG00000151500.14	THYN1	0.236518	4.06562	0.0887178	0.951005
ENSG00000120594.16	PLXDC2	0.425031	6.57149	0.0887919	0.951005
ENSG00000135338.13	LCA5	-0.326444	4.93515	0.088878	0.951005
ENSG00000166439.5	RNF169	0.231407	5.47094	0.0889244	0.951005
ENSG00000085644.13	ZNF213	-0.384432	2.00181	0.0891173	0.951005
ENSG00000131591.17	C1orf159	-0.279288	1.78522	0.0892007	0.951005
ENSG00000077150.18	NFKB2	0.326359	5.07345	0.0892329	0.951005
ENSG00000225630.1	MTND2P28	0.569423	0.89701	0.0893898	0.951005
ENSG00000096696.13	DSP	-0.336717	10.4393	0.089428	0.951005
ENSG00000135045.6	C9orf40	-0.39803	0.829832	0.0894404	0.951005
ENSG00000169992.9	NLGN2	0.318515	4.75791	0.0894549	0.951005
ENSG00000102024.17	PLS3	-0.438996	6.062	0.0894668	0.951005
ENSG00000184319.15	RPL23AP82	0.478628	2.48699	0.0894942	0.951005
ENSG00000166821.8	PEX11A	-0.285557	1.32616	0.0895381	0.951005
ENSG00000126216.14	TUBGCP3	0.210176	4.89129	0.0896162	0.951005
ENSG00000092470.11	WDR76	0.313892	4.27947	0.08968	0.951005
ENSG00000180694.13	TMEM64	-0.320001	3.38612	0.0896943	0.951005
ENSG00000082269.16	FAM135A	-0.255887	6.21575	0.0897959	0.951005
ENSG00000070404.9	FSTL3	0.550363	0.207045	0.0898203	0.951005
ENSG00000179886.5	TIGD5	-0.417166	1.13226	0.0898337	0.951005
ENSG00000073605.18	GSDMB	-0.34586	4.51319	0.0899672	0.951005
ENSG00000125991.19	ERGIC3	-0.194933	7.46545	0.0899936	0.951005
ENSG00000123728.9	RAP2C	-0.252629	2.4728	0.0901733	0.951005
ENSG00000166444.18	ST5	-0.216281	6.19221	0.0902038	0.951005
ENSG00000175564.12	UCP3	0.48077	0.167947	0.0902918	0.951005
ENSG00000117461.14	PIK3R3	-0.387312	1.24683	0.0903714	0.951005
ENSG00000166783.21	MARF1	-0.193138	7.03296	0.0904173	0.951005
ENSG00000234742.1	AC144530.1	-0.430582	1.12886	0.0904635	0.951005
ENSG00000188801.9	ZNF322P1	0.678729	0.134798	0.0904897	0.951005
ENSG00000198792.12	TMEM184B	-0.26647	5.01518	0.0905187	0.951005
ENSG00000169733.11	RFNG	0.254064	2.4664	0.0905917	0.951005
ENSG00000158122.11	PRXL2C	-0.298581	2.47438	0.0906132	0.951005
ENSG00000106609.16	TMEM248	-0.183108	5.64489	0.090683	0.951005
ENSG00000150281.6	CTF1	0.416731	0.261885	0.0907545	0.951005
ENSG00000144231.10	POLR2D	-0.20302	3.19229	0.0907629	0.951005
ENSG00000212607.1	SNORA3B	-0.408901	4.12043	0.0907717	0.951005
ENSG00000174628.16	IQCK	-0.315007	4.21958	0.0907911	0.951005
ENSG00000124588.19	NQO2	-0.258673	2.69788	0.0908584	0.951005
ENSG00000143294.14	PRCC	-0.161741	6.03452	0.0908651	0.951005
ENSG00000166473.17	PKD1L2	0.580067	1.7058	0.0909159	0.951005
ENSG00000225137.1	DYNC1I2P1	-0.368367	0.207289	0.0909246	0.951005
ENSG00000119685.19	TTLL5	0.17431	6.96602	0.0911543	0.951005
ENSG00000123992.19	DNPEP	-0.226999	4.60563	0.091244	0.951005
ENSG00000106829.18	TLE4	0.52292	4.45359	0.0913468	0.951005
ENSG00000099875.14	MKNK2	-0.288616	5.54635	0.0914658	0.951005
ENSG00000126005.16	MMP24OS	0.377962	0.331117	0.0914791	0.951005
ENSG00000167562.12	ZNF701	0.239845	6.424	0.0915293	0.951005
ENSG00000119718.10	EIF2B2	0.180462	4.93637	0.0917317	0.951005
ENSG00000117139.17	KDM5B	-0.230343	7.60478	0.0917487	0.951005
ENSG00000106367.14	AP1S1	-0.271038	3.8994	0.0917743	0.951005
ENSG00000173218.14	VANGL1	-0.233929	6.19203	0.0917758	0.951005
ENSG00000131871.14	SELENOS	0.257983	3.77929	0.0918446	0.951005
ENSG00000066923.17	STAG3	0.756887	1.76576	0.0918585	0.951005
ENSG00000168661.14	ZNF30	0.296289	3.58277	0.0918682	0.951005
ENSG00000164002.11	EXO5	0.332945	3.04377	0.0920239	0.951005
ENSG00000111261.13	MANSC1	-0.388017	3.80566	0.0920488	0.951005
ENSG00000198026.7	ZNF335	0.191321	4.24726	0.0921926	0.951005
ENSG00000163083.5	INHBB	0.563193	1.81298	0.0923797	0.951005
ENSG00000175087.9	PDIK1L	-0.222894	2.74175	0.0924377	0.951005
ENSG00000101752.11	MIB1	-0.232135	6.91322	0.0924462	0.951005
ENSG00000165097.14	KDM1B	-0.216042	5.83668	0.0924846	0.951005
ENSG00000159166.13	LAD1	-0.447876	5.01899	0.0925748	0.951005
ENSG00000165060.12	FXN	-0.268366	3.62047	0.0926515	0.951005
ENSG00000135046.13	ANXA1	-0.514448	7.58174	0.0926539	0.951005
ENSG00000168395.15	ING5	0.216933	4.01487	0.0926938	0.951005
ENSG00000175920.17	DOK7	-0.667837	2.41844	0.0927355	0.951005
ENSG00000196923.13	PDLIM7	0.321095	3.85837	0.0927486	0.951005
ENSG00000048991.16	R3HDM1	-0.212019	7.11107	0.0927808	0.951005
ENSG00000170448.11	NFXL1	-0.219343	5.60543	0.0928021	0.951005
ENSG00000169218.13	RSPO1	1.27685	0.0810741	0.0928406	0.951005
ENSG00000143412.9	ANXA9	-0.779153	0.453443	0.0930037	0.951005
ENSG00000240695.1	AC117382.1	0.402511	3.72314	0.0930902	0.951005
ENSG00000256690.1	AP001160.1	0.496711	-0.0392026	0.0930989	0.951005
ENSG00000101442.9	ACTR5	0.203416	2.83996	0.0932168	0.951005
ENSG00000076770.14	MBNL3	-0.328212	3.57377	0.0932531	0.951005
ENSG00000132967.9	HMGB1P5	0.28841	1.85959	0.093367	0.951005
ENSG00000179833.4	SERTAD2	-0.231855	3.94395	0.0934624	0.951005
ENSG00000250802.7	ZBED3-AS1	0.396301	-0.278263	0.0934865	0.951005
ENSG00000242612.6	DECR2	0.430878	0.00878304	0.0935699	0.951005
ENSG00000164715.5	LMTK2	-0.184412	5.68062	0.0936266	0.951005
ENSG00000136143.15	SUCLA2	0.229658	5.9917	0.0936323	0.951005
ENSG00000163382.11	NAXE	-0.231701	5.00329	0.0936514	0.951005
ENSG00000078053.16	AMPH	0.775645	1.12556	0.093744	0.951005
ENSG00000143155.12	TIPRL	-0.184755	5.5918	0.0938337	0.951005
ENSG00000154134.14	ROBO3	0.529178	2.75715	0.0938546	0.951005
ENSG00000095370.19	SH2D3C	0.472873	1.06309	0.0939607	0.951005
ENSG00000180251.4	SLC9A4	-0.911005	1.31129	0.0940818	0.951005
ENSG00000173950.15	XXYLT1	0.248074	2.55383	0.0941242	0.951005
ENSG00000243547.1	HNRNPKP4	-0.292554	0.75956	0.0942099	0.951005
ENSG00000110881.11	ASIC1	0.684343	0.0261848	0.0944005	0.951005
ENSG00000160062.14	ZBTB8A	0.330168	-0.436687	0.0944388	0.951005
ENSG00000185022.11	MAFF	-0.479195	1.06885	0.0944637	0.951005
ENSG00000064933.17	PMS1	0.228603	6.82927	0.0944765	0.951005
ENSG00000083720.12	OXCT1	0.443537	5.45478	0.0944838	0.951005
ENSG00000196793.13	ZNF239	0.29956	4.32961	0.0945093	0.951005
ENSG00000149970.15	CNKSR2	0.756142	2.02179	0.0945405	0.951005
ENSG00000144566.10	RAB5A	-0.214349	5.53678	0.0945673	0.951005
ENSG00000132837.14	DMGDH	0.556221	2.39162	0.0946273	0.951005
ENSG00000172893.15	DHCR7	0.374722	4.03452	0.0946602	0.951005
ENSG00000121577.13	POPDC2	0.452726	-0.0775824	0.0946703	0.951005
ENSG00000141198.15	TOM1L1	-0.25294	5.97581	0.0946959	0.951005
ENSG00000170185.9	USP38	-0.215541	5.53543	0.0947434	0.951005
ENSG00000189180.15	ZNF33A	0.249226	8.33964	0.0949653	0.951005
ENSG00000126106.13	TMEM53	-0.386071	0.334492	0.0950862	0.951005
ENSG00000133789.14	SWAP70	-0.241628	5.83798	0.0952083	0.951005
ENSG00000187866.8	FAM122A	-0.207704	2.52037	0.0953535	0.951005
ENSG00000168300.13	PCMTD1	-0.263231	6.86492	0.0954062	0.951005
ENSG00000130313.6	PGLS	-0.259343	4.29655	0.0954353	0.951005
ENSG00000136824.18	SMC2	-0.24859	6.2361	0.0955091	0.951005
ENSG00000198258.10	UBL5	-0.253433	5.23592	0.0955543	0.951005
ENSG00000165156.14	ZHX1	-0.323358	6.2178	0.0955552	0.951005
ENSG00000170632.13	ARMC10	-0.23426	5.47946	0.0957394	0.951005
ENSG00000070950.9	RAD18	-0.28884	4.3297	0.0957937	0.951005
ENSG00000183889.12	PKD1P1	-0.672796	3.54766	0.0958261	0.951005
ENSG00000160360.12	GPSM1	0.401358	2.67296	0.0958327	0.951005
ENSG00000171132.13	PRKCE	0.285805	4.69849	0.0959002	0.951005
ENSG00000155657.26	TTN	0.563932	5.60692	0.096102	0.951005
ENSG00000156052.10	GNAQ	-0.243424	5.08697	0.0961712	0.951005
ENSG00000264672.5	SEPT4-AS1	0.504251	-0.0827948	0.0962138	0.951005
ENSG00000072694.20	FCGR2B	0.882248	1.26077	0.0962176	0.951005
ENSG00000001617.11	SEMA3F	-0.450321	4.60635	0.0962203	0.951005
ENSG00000180867.11	PDIA3P1	0.229617	4.92121	0.0962552	0.951005
ENSG00000160714.9	UBE2Q1	-0.152703	5.85801	0.0962673	0.951005
ENSG00000166266.13	CUL5	0.175162	6.50269	0.0962859	0.951005
ENSG00000115594.11	IL1R1	0.4466	6.9855	0.096334	0.951005
ENSG00000111445.13	RFC5	0.232864	4.47726	0.0964135	0.951005
ENSG00000156232.7	WHAMM	-0.216065	4.4773	0.0964614	0.951005
ENSG00000197006.13	METTL9	-0.2343	5.8749	0.0964696	0.951005
ENSG00000089041.16	P2RX7	0.464762	2.39688	0.0965424	0.951005
ENSG00000104731.13	KLHDC4	0.221854	4.18924	0.0966162	0.951005
ENSG00000164542.12	KIAA0895	-0.321609	3.26469	0.0966183	0.951005
ENSG00000150556.16	LYPD6B	-0.682683	3.90784	0.0966293	0.951005
ENSG00000159708.17	LRRC36	0.662044	0.063909	0.0967113	0.951005
ENSG00000115520.8	COQ10B	-0.220576	3.53676	0.096869	0.951005
ENSG00000152382.5	TADA1	-0.201167	3.8065	0.0969151	0.951005
ENSG00000168811.6	IL12A	0.78061	0.141524	0.0969834	0.951005
ENSG00000255823.4	MTRNR2L8	-0.431211	0.822903	0.0969913	0.951005
ENSG00000160161.9	CILP2	0.554761	0.235696	0.0969972	0.951005
ENSG00000168615.11	ADAM9	-0.37142	8.87789	0.0970706	0.951005
ENSG00000104973.17	MED25	-0.158606	6.02785	0.0970733	0.951005
ENSG00000136848.17	DAB2IP	-0.243934	5.68023	0.0971775	0.951005
ENSG00000236646.1	LAMTOR5P1	-0.38425	0.112314	0.0971829	0.951005
ENSG00000101608.12	MYL12A	-0.225878	7.25624	0.0974271	0.951005
ENSG00000154258.16	ABCA9	0.706686	3.71168	0.0975103	0.951005
ENSG00000013588.8	GPRC5A	-0.698935	2.98074	0.0975151	0.951005
ENSG00000233155.1	HMGA1P8	-0.582889	0.249995	0.0978929	0.951005
ENSG00000185798.7	WDR53	0.219606	3.65593	0.0979454	0.951005
ENSG00000152939.15	MARVELD2	-0.290643	5.1454	0.0979467	0.951005
ENSG00000100055.20	CYTH4	0.535521	3.17515	0.0980128	0.951005
ENSG00000153563.15	CD8A	0.725037	2.18071	0.0980531	0.951005
ENSG00000174780.16	SRP72	-0.200078	7.46262	0.0980974	0.951005
ENSG00000113361.12	CDH6	0.903926	6.28232	0.0981727	0.951005
ENSG00000111554.14	MDM1	0.191578	4.31001	0.0983187	0.951005
ENSG00000213300.5	HNRNPA3P6	-0.243249	1.74619	0.0983933	0.951005
ENSG00000213719.8	CLIC1	-0.241665	6.39751	0.098518	0.951005
ENSG00000183486.12	MX2	0.585258	5.25318	0.0986092	0.951005
ENSG00000136710.9	CCDC115	-0.261663	2.00452	0.0988124	0.951005
ENSG00000225568.1	AC093155.1	0.312353	0.691097	0.0989148	0.951005
ENSG00000175322.11	ZNF519	0.317589	4.42534	0.0989305	0.951005
ENSG00000227500.9	SCAMP4	-0.303604	2.58489	0.0989607	0.951005
ENSG00000066583.11	ISOC1	-0.29421	4.10559	0.0989801	0.951005
ENSG00000142444.6	TIMM29	-0.326879	1.12527	0.0990377	0.951005
ENSG00000134243.11	SORT1	-0.265679	6.90214	0.0991413	0.951005
ENSG00000114646.9	CSPG5	0.620634	0.452676	0.0991483	0.951005
ENSG00000272888.6	LINC01578	0.379018	0.934524	0.0991843	0.951005
ENSG00000104365.14	IKBKB	-0.262105	6.42113	0.0993249	0.951005
ENSG00000130741.10	EIF2S3	-0.255355	8.96106	0.0993286	0.951005
ENSG00000144589.21	STK11IP	-0.249525	4.22068	0.0995575	0.951005
ENSG00000122085.16	MTERF4	0.217706	4.85603	0.0996509	0.951005
ENSG00000145088.8	EAF2	0.358724	2.30113	0.0996736	0.951005
ENSG00000131759.17	RARA	-0.195462	4.0827	0.0996817	0.951005
ENSG00000112425.14	EPM2A	-0.305387	2.67753	0.0997728	0.951005
ENSG00000106479.10	ZNF862	-0.294286	4.66565	0.099852	0.951005
ENSG00000080546.13	SESN1	-0.291367	4.08304	0.0999449	0.951005
ENSG00000121297.6	TSHZ3	0.538759	2.07809	0.100019	0.951005
ENSG00000163820.14	FYCO1	-0.186604	6.36405	0.100117	0.951005
ENSG00000178105.10	DDX10	0.21483	6.12404	0.100197	0.951005
ENSG00000123983.13	ACSL3	-0.189636	6.35953	0.100231	0.951005
ENSG00000226520.1	KIRREL1-IT1	0.534634	-0.691191	0.100287	0.951005
ENSG00000169247.12	SH3TC2	-0.930264	0.0131758	0.10038	0.951005
ENSG00000159086.14	PAXBP1	0.176343	6.84781	0.100473	0.951005
ENSG00000135093.12	USP30	0.206148	4.03394	0.100487	0.951005
ENSG00000143850.14	PLEKHA6	-0.465994	4.21462	0.100608	0.951005
ENSG00000171150.8	SOCS5	-0.180356	4.78888	0.100615	0.951005
ENSG00000102606.18	ARHGEF7	0.165172	6.22207	0.100765	0.951005
ENSG00000168137.15	SETD5	-0.225269	8.65274	0.100959	0.951005
ENSG00000140575.12	IQGAP1	-0.243331	9.32149	0.101005	0.951005
ENSG00000165813.19	CCDC186	-0.232252	7.08629	0.101081	0.951005
ENSG00000132004.12	FBXW9	-0.346468	2.92479	0.101138	0.951005
ENSG00000134758.13	RNF138	-0.247796	4.86012	0.101162	0.951005
ENSG00000151806.13	GUF1	-0.173525	5.58753	0.101173	0.951005
ENSG00000144868.13	TMEM108	0.78142	0.306685	0.101248	0.951005
ENSG00000213593.9	TMX2	0.177294	6.1704	0.101451	0.951005
ENSG00000070601.9	FRMPD1	-0.789409	1.73683	0.101462	0.951005
ENSG00000124006.14	OBSL1	-0.311853	6.31281	0.101479	0.951005
ENSG00000066294.14	CD84	0.512254	2.57782	0.101502	0.951005
ENSG00000105849.5	TWISTNB	-0.267556	3.20243	0.101511	0.951005
ENSG00000117983.17	MUC5B	-1.25918	5.71439	0.101562	0.951005
ENSG00000124787.13	RPP40	0.286383	2.84246	0.101678	0.951005
ENSG00000141040.14	ZNF287	0.324515	3.14308	0.101883	0.951005
ENSG00000164488.11	DACT2	0.827719	0.336506	0.101904	0.951005
ENSG00000062598.17	ELMO2	0.1878	5.77864	0.102041	0.951005
ENSG00000167741.10	GGT6	-0.586339	1.24159	0.102052	0.951005
ENSG00000139625.12	MAP3K12	0.307436	4.15374	0.102175	0.951005
ENSG00000101935.9	AMMECR1	-0.295255	3.12216	0.102212	0.951005
ENSG00000133065.10	SLC41A1	-0.242303	4.10714	0.102245	0.951005
ENSG00000141429.13	GALNT1	-0.26754	6.42768	0.102372	0.951005
ENSG00000205710.3	C17orf107	0.359097	2.56296	0.102405	0.951005
ENSG00000135870.11	RC3H1	-0.123294	6.99044	0.102464	0.951005
ENSG00000166928.10	MS4A14	0.638463	1.3444	0.10261	0.951005
ENSG00000131238.17	PPT1	0.26439	5.97672	0.102616	0.951005
ENSG00000152767.16	FARP1	0.248099	7.37843	0.102617	0.951005
ENSG00000165323.15	FAT3	0.859813	1.87101	0.102672	0.951005
ENSG00000170421.12	KRT8	-0.296425	9.60808	0.102799	0.951005
ENSG00000078668.13	VDAC3	-0.284754	6.29063	0.102812	0.951005
ENSG00000103061.12	SLC7A6OS	0.218106	2.54531	0.102882	0.951005
ENSG00000100994.11	PYGB	-0.230905	5.8359	0.102972	0.951005
ENSG00000118816.9	CCNI	-0.183994	7.91433	0.10305	0.951005
ENSG00000198053.11	SIRPA	0.411209	4.44405	0.103059	0.951005
ENSG00000117691.9	NENF	-0.274868	3.72861	0.103087	0.951005
ENSG00000118418.14	HMGN3	-0.242092	6.51733	0.103168	0.951005
ENSG00000129559.12	NEDD8	0.217939	1.10587	0.103187	0.951005
ENSG00000198478.7	SH3BGRL2	-0.446356	2.34157	0.103196	0.951005
ENSG00000169184.5	MN1	0.679978	0.844235	0.103245	0.951005
ENSG00000132275.10	RRP8	0.187312	2.87048	0.103282	0.951005
ENSG00000107957.16	SH3PXD2A	0.335422	5.4063	0.103444	0.951005
ENSG00000197580.11	BCO2	0.352322	2.60069	0.103456	0.951005
ENSG00000138316.10	ADAMTS14	-0.498339	2.67882	0.103661	0.951005
ENSG00000185236.11	RAB11B	-0.175277	4.23792	0.103719	0.951005
ENSG00000231365.5	AL359915.2	0.30035	0.557999	0.103826	0.951005
ENSG00000156411.9	ATP5MPL	0.232395	5.15828	0.104123	0.951005
ENSG00000060971.17	ACAA1	-0.184101	4.35924	0.104176	0.951005
ENSG00000125652.7	ALKBH7	-0.293773	1.6253	0.104182	0.951005
ENSG00000145908.12	ZNF300	0.435511	4.37877	0.104249	0.951005
ENSG00000100220.11	RTCB	-0.205386	5.48549	0.104395	0.951005
ENSG00000186260.16	MRTFB	-0.163941	6.05009	0.104421	0.951005
ENSG00000205808.5	PLPP6	-0.339294	0.814822	0.104462	0.951005
ENSG00000170832.12	USP32	-0.172347	6.96865	0.104483	0.951005
ENSG00000277991.4	FP236241.1	0.439267	0.263935	0.104544	0.951005
ENSG00000238835.1	SCARNA18	-0.304437	2.07386	0.104568	0.951005
ENSG00000244682.7	FCGR2C	0.594689	4.13618	0.104671	0.951005
ENSG00000100100.12	PIK3IP1	-0.401438	1.95905	0.104688	0.951005
ENSG00000154874.15	CCDC144B	0.701396	5.72609	0.1047	0.951005
ENSG00000013583.9	HEBP1	-0.248695	3.00618	0.10475	0.951005
ENSG00000139675.12	HNRNPA1L2	0.245837	3.58301	0.104754	0.951005
ENSG00000124786.11	SLC35B3	-0.245654	5.28882	0.104765	0.951005
ENSG00000178980.14	SELENOW	-0.23666	4.23256	0.104782	0.951005
ENSG00000111271.14	ACAD10	0.178076	5.4042	0.104806	0.951005
ENSG00000168175.14	MAPK1IP1L	-0.173637	4.60123	0.104822	0.951005
ENSG00000157954.14	WIPI2	-0.200466	5.56299	0.104871	0.951005
ENSG00000050327.14	ARHGEF5	-0.396926	5.95951	0.105007	0.951005
ENSG00000108433.16	GOSR2	-0.188112	3.46732	0.105118	0.951005
ENSG00000128708.12	HAT1	-0.208995	5.53103	0.105138	0.951005
ENSG00000170871.11	KIAA0232	-0.206439	6.82385	0.105167	0.951005
ENSG00000158710.14	TAGLN2	-0.248488	5.93388	0.105255	0.951005
ENSG00000131873.6	CHSY1	0.274298	6.97798	0.105446	0.951005
ENSG00000117569.18	PTBP2	0.266678	5.70404	0.105639	0.951005
ENSG00000110400.10	NECTIN1	0.449455	3.65681	0.105657	0.951005
ENSG00000179818.13	PCBP1-AS1	0.278277	2.46735	0.105667	0.951005
ENSG00000108406.9	DHX40	-0.227378	6.41161	0.105756	0.951005
ENSG00000103549.21	RNF40	0.198836	5.75895	0.105858	0.951005
ENSG00000236104.2	ZBTB22	-0.231789	3.87794	0.106034	0.951005
ENSG00000235613.2	NSRP1P1	0.332625	1.30556	0.106118	0.951005
ENSG00000113810.15	SMC4	0.254009	8.53222	0.106178	0.951005
ENSG00000147130.14	ZMYM3	-0.205587	5.80568	0.106246	0.951005
ENSG00000207493.1	SNORA46	-0.346562	3.01158	0.106385	0.951005
ENSG00000139428.11	MMAB	0.197516	5.67012	0.10639	0.951005
ENSG00000258525.1	AL049830.3	0.506718	0.311158	0.106413	0.951005
ENSG00000174502.18	SLC26A9	-0.912896	1.2172	0.106467	0.951005
ENSG00000104450.12	SPAG1	-0.414871	3.9288	0.106525	0.951005
ENSG00000138686.9	BBS7	0.206346	4.66327	0.106553	0.951005
ENSG00000124459.11	ZNF45	0.258885	4.02597	0.106625	0.951005
ENSG00000171159.4	C9orf16	-0.307242	0.106577	0.106652	0.951005
ENSG00000111674.8	ENO2	0.393349	5.09043	0.106683	0.951005
ENSG00000099381.17	SETD1A	0.178282	5.81763	0.106687	0.951005
ENSG00000120658.13	ENOX1	0.601252	1.03496	0.106692	0.951005
ENSG00000173744.17	AGFG1	-0.19068	6.61357	0.106775	0.951005
ENSG00000106258.14	CYP3A5	-1.0843	2.23489	0.106795	0.951005
ENSG00000165943.4	MOAP1	0.235533	4.17076	0.106798	0.951005
ENSG00000177370.4	TIMM22	0.235073	2.33243	0.10687	0.951005
ENSG00000183054.11	RGPD6	-0.307561	0.943987	0.106885	0.951005
ENSG00000148459.15	PDSS1	0.203533	4.64401	0.106926	0.951005
ENSG00000242737.1	AC012170.1	0.299458	-0.393401	0.106928	0.951005
ENSG00000083828.15	ZNF586	0.306587	6.01504	0.107032	0.951005
ENSG00000171208.9	NETO2	0.524027	2.83821	0.107082	0.951005
ENSG00000114098.17	ARMC8	0.140239	6.29864	0.107108	0.951005
ENSG00000042088.13	TDP1	0.185905	6.12447	0.10722	0.951005
ENSG00000144233.9	AMMECR1L	-0.169272	4.37796	0.107279	0.951005
ENSG00000116711.9	PLA2G4A	-0.577608	4.87087	0.107285	0.951005
ENSG00000198899.2	MT-ATP6	0.447464	5.72579	0.107394	0.951005
ENSG00000205534.6	SMG1P2	0.259661	4.44155	0.10744	0.951005
ENSG00000174194.11	AGAP8	0.493467	4.06012	0.107532	0.951005
ENSG00000132661.3	NXT1	-0.218334	2.91368	0.107671	0.951005
ENSG00000175538.10	KCNE3	-0.51659	2.4017	0.107743	0.951005
ENSG00000105393.15	BABAM1	-0.286694	1.46733	0.10794	0.951005
ENSG00000171148.13	TADA3	-0.171301	4.43694	0.107948	0.951005
ENSG00000213973.8	ZNF99	1.11405	4.03283	0.108004	0.951005
ENSG00000121766.15	ZCCHC17	-0.229094	4.79361	0.108011	0.951005
ENSG00000139651.10	ZNF740	0.190143	4.70133	0.108038	0.951005
ENSG00000138069.17	RAB1A	-0.172232	6.5495	0.10804	0.951005
ENSG00000118596.11	SLC16A7	0.520166	1.03096	0.108157	0.951005
ENSG00000198105.13	ZNF248	0.237367	6.08669	0.108244	0.951005
ENSG00000122483.17	CCDC18	0.257306	5.59353	0.10831	0.951005
ENSG00000127903.13	ZNF835	0.770554	0.077771	0.108355	0.951005
ENSG00000010322.15	NISCH	-0.183919	6.44826	0.108482	0.951005
ENSG00000213380.15	COG8	0.231391	3.05603	0.108527	0.951005
ENSG00000134802.17	SLC43A3	0.408594	1.63881	0.108586	0.951005
ENSG00000174917.8	C19orf70	-0.3294	1.02868	0.108592	0.951005
ENSG00000088727.12	KIF9	-0.285575	3.4555	0.10868	0.951005
ENSG00000162769.12	FLVCR1	0.235496	4.71928	0.10878	0.951005
ENSG00000182185.18	RAD51B	0.242046	4.1359	0.108802	0.951005
ENSG00000143494.15	VASH2	0.609809	1.71741	0.108849	0.951005
ENSG00000132561.13	MATN2	-0.398703	5.55373	0.108908	0.951005
ENSG00000272636.3	DOC2B	0.73934	1.46834	0.108987	0.951005
ENSG00000185973.10	TMLHE	-0.256887	4.01192	0.1093	0.951005
ENSG00000184277.12	TM2D3	0.256084	3.33969	0.10937	0.951005
ENSG00000197965.11	MPZL1	-0.197294	5.22638	0.109381	0.951005
ENSG00000107036.11	RIC1	-0.19841	6.37601	0.109444	0.951005
ENSG00000129521.13	EGLN3	-0.582008	3.40593	0.109535	0.951005
ENSG00000204334.7	ERICH2	-0.540326	1.39726	0.109605	0.951005
ENSG00000173334.3	TRIB1	-0.364531	4.69626	0.109614	0.951005
ENSG00000196704.11	AMZ2	-0.195349	5.84033	0.109816	0.951005
ENSG00000170088.13	TMEM192	-0.247101	3.84238	0.109819	0.951005
ENSG00000189420.8	ZFP92	0.539855	1.92254	0.109906	0.951005
ENSG00000118518.15	RNF146	-0.180431	5.00696	0.109968	0.951005
ENSG00000186567.12	CEACAM19	0.457954	0.887682	0.110051	0.951005
ENSG00000101773.18	RBBP8	-0.267871	8.06981	0.11006	0.951005
ENSG00000163389.11	POGLUT1	0.197677	3.89473	0.110168	0.951005
ENSG00000267383.6	AC011447.3	0.719569	1.37185	0.11021	0.951005
ENSG00000249855.1	EEF1A1P19	-0.255149	1.59608	0.110272	0.951005
ENSG00000083168.10	KAT6A	-0.260868	7.71434	0.110276	0.951005
ENSG00000198146.4	ZNF770	-0.26363	6.63886	0.110295	0.951005
ENSG00000151502.10	VPS26B	0.222475	4.03678	0.110417	0.951005
ENSG00000118849.9	RARRES1	0.767016	3.09438	0.110551	0.951005
ENSG00000134444.14	RELCH	-0.19978	6.83698	0.110561	0.951005
ENSG00000143842.14	SOX13	-0.315845	5.08821	0.110613	0.951005
ENSG00000166387.12	PPFIBP2	-0.273114	5.80351	0.110667	0.951005
ENSG00000100982.11	PCIF1	0.168076	4.66241	0.110669	0.951005
ENSG00000143479.16	DYRK3	-0.33673	3.7905	0.110682	0.951005
ENSG00000258727.1	AL135999.1	0.338708	2.64417	0.110809	0.951005
ENSG00000163681.14	SLMAP	-0.201342	7.13445	0.110977	0.951005
ENSG00000028116.17	VRK2	-0.217416	5.77779	0.111026	0.951005
ENSG00000106013.14	ANKRD7	0.646657	-0.147328	0.111168	0.951005
ENSG00000065491.8	TBC1D22B	-0.222707	4.32764	0.111169	0.951005
ENSG00000139083.10	ETV6	-0.192299	5.89847	0.111321	0.951005
ENSG00000155760.2	FZD7	-0.492752	2.8356	0.1114	0.951005
ENSG00000268225.2	AC010487.1	0.475691	2.45489	0.11141	0.951005
ENSG00000144645.13	OSBPL10	-0.320624	4.87125	0.111477	0.951005
ENSG00000135636.13	DYSF	0.338382	4.79253	0.111538	0.951005
ENSG00000198794.11	SCAMP5	0.322042	1.61166	0.111625	0.951005
ENSG00000170860.3	LSM3	-0.200163	4.82096	0.111714	0.951005
ENSG00000119414.11	PPP6C	-0.170189	5.211	0.111727	0.951005
ENSG00000109861.15	CTSC	0.334521	6.41872	0.111753	0.951005
ENSG00000180423.4	HARBI1	0.249262	1.09215	0.111769	0.951005
ENSG00000170293.8	CMTM8	-0.347802	2.41668	0.111786	0.951005
ENSG00000160199.14	PKNOX1	-0.191074	4.27744	0.112041	0.951005
ENSG00000020256.19	ZFP64	0.173722	4.52312	0.112516	0.951005
ENSG00000105738.10	SIPA1L3	-0.264127	6.39759	0.112615	0.951005
ENSG00000139187.9	KLRG1	0.556821	0.057757	0.112672	0.951005
ENSG00000113360.16	DROSHA	0.205607	7.95494	0.112734	0.951005
ENSG00000114439.18	BBX	-0.151812	7.40157	0.112758	0.951005
ENSG00000125459.15	MSTO1	0.222772	3.67271	0.112919	0.951005
ENSG00000162639.15	HENMT1	0.418494	3.48353	0.112938	0.951005
ENSG00000141337.12	ARSG	0.351196	3.24075	0.112952	0.951005
ENSG00000115446.11	UNC50	-0.176665	4.62087	0.112975	0.951005
ENSG00000126603.8	GLIS2	0.35557	4.56873	0.113047	0.951005
ENSG00000132294.14	EFR3A	-0.263513	7.48776	0.113061	0.951005
ENSG00000061936.9	SFSWAP	0.187613	6.5574	0.113226	0.951005
ENSG00000214756.7	CSKMT	0.310938	0.852028	0.113269	0.951005
ENSG00000133858.15	ZFC3H1	0.153152	8.0152	0.113378	0.951005
ENSG00000165632.7	TAF3	0.192008	4.36146	0.113483	0.951005
ENSG00000214184.3	GCC2-AS1	-0.441959	1.08744	0.113491	0.951005
ENSG00000171631.14	P2RY6	0.641512	1.10574	0.113516	0.951005
ENSG00000108604.15	SMARCD2	-0.23028	5.25165	0.113519	0.951005
ENSG00000164011.17	ZNF691	0.204928	3.54725	0.113664	0.951005
ENSG00000186577.13	SMIM29	-0.308532	1.24888	0.113713	0.951005
ENSG00000149948.13	HMGA2	0.836554	4.54872	0.113727	0.951005
ENSG00000161791.13	FMNL3	0.258658	6.11719	0.113832	0.951005
ENSG00000101407.12	TTI1	0.162683	6.07945	0.113885	0.951005
ENSG00000105011.8	ASF1B	-0.446027	1.65083	0.11391	0.951005
ENSG00000137094.14	DNAJB5	0.488764	2.8316	0.11393	0.951005
ENSG00000136152.14	COG3	0.185771	5.65652	0.113935	0.951005
ENSG00000229358.3	DPY19L1P1	0.28697	3.93036	0.114008	0.951005
ENSG00000111424.10	VDR	0.483333	2.5725	0.114035	0.951005
ENSG00000035115.21	SH3YL1	-0.27603	5.99002	0.114073	0.951005
ENSG00000137841.11	PLCB2	0.472534	3.94711	0.114084	0.951005
ENSG00000155368.16	DBI	-0.241767	5.21413	0.114289	0.951005
ENSG00000215154.6	AC141586.1	0.336643	0.594406	0.114365	0.951005
ENSG00000177873.12	ZNF619	0.18488	4.15164	0.11437	0.951005
ENSG00000200087.1	SNORA73B	-0.360666	11.7105	0.114374	0.951005
ENSG00000006459.10	KDM7A	-0.264843	6.45715	0.114486	0.951005
ENSG00000118680.13	MYL12B	-0.216012	7.25191	0.11452	0.951005
ENSG00000134809.8	TIMM10	0.267508	3.13785	0.114704	0.951005
ENSG00000106462.10	EZH2	0.265677	5.87926	0.114768	0.951005
ENSG00000211895.5	IGHA1	1.35775	2.61665	0.114824	0.951005
ENSG00000100583.4	SAMD15	0.406603	3.33033	0.115029	0.951005
ENSG00000167642.12	SPINT2	-0.371624	6.54766	0.115047	0.951005
ENSG00000196505.10	GDAP2	-0.156418	5.604	0.115088	0.951005
ENSG00000198814.12	GK	0.359304	5.36551	0.1151	0.951005
ENSG00000185024.16	BRF1	0.23017	4.26441	0.115135	0.951005
ENSG00000244754.8	N4BP2L2	0.206929	7.877	0.115169	0.951005
ENSG00000166402.8	TUB	0.441942	2.0666	0.115175	0.951005
ENSG00000107742.12	SPOCK2	0.743923	3.77578	0.115209	0.951005
ENSG00000196839.12	ADA	0.352349	3.12336	0.115308	0.951005
ENSG00000023287.12	RB1CC1	-0.284954	8.38166	0.115365	0.951005
ENSG00000100106.20	TRIOBP	-0.216247	5.95487	0.115387	0.951005
ENSG00000147679.11	UTP23	-0.286058	3.47845	0.115418	0.951005
ENSG00000135905.19	DOCK10	0.365394	6.05484	0.115425	0.951005
ENSG00000149179.13	C11orf49	-0.191914	4.62725	0.11546	0.951005
ENSG00000256745.1	AP002784.2	-0.299775	0.0833365	0.11549	0.951005
ENSG00000080854.14	IGSF9B	0.779397	2.15961	0.115607	0.951005
ENSG00000120837.7	NFYB	0.179408	5.44537	0.115613	0.951005
ENSG00000133114.17	GPALPP1	0.175801	4.56606	0.115648	0.951005
ENSG00000139899.10	CBLN3	0.492922	-0.0128277	0.115775	0.951005
ENSG00000150401.14	DCUN1D2	0.26999	4.12744	0.115814	0.951005
ENSG00000213976.4	AC010615.1	0.405129	4.11387	0.115884	0.951005
ENSG00000107890.16	ANKRD26	0.196143	7.42688	0.115968	0.951005
ENSG00000119326.14	CTNNAL1	-0.32925	5.74767	0.115972	0.951005
ENSG00000254093.8	PINX1	0.32959	1.84566	0.116119	0.951005
ENSG00000175220.11	ARHGAP1	-0.191348	5.22049	0.116125	0.951005
ENSG00000172922.9	RNASEH2C	0.199238	3.4697	0.116156	0.951005
ENSG00000173917.10	HOXB2	-0.615921	2.54483	0.116175	0.951005
ENSG00000234782.3	TPT1P9	-0.359824	1.04895	0.11621	0.951005
ENSG00000157600.11	TMEM164	-0.264119	3.51154	0.116316	0.951005
ENSG00000086666.18	ZFAND6	-0.229956	5.30634	0.116326	0.951005
ENSG00000185164.10	NOMO2	-0.251689	5.93448	0.11633	0.951005
ENSG00000137573.13	SULF1	0.704708	6.56734	0.116633	0.951005
ENSG00000133226.16	SRRM1	-0.159348	8.00971	0.116663	0.951005
ENSG00000162613.16	FUBP1	0.133553	7.82483	0.116707	0.951005
ENSG00000183726.10	TMEM50A	-0.241345	5.40009	0.116803	0.951005
ENSG00000101938.14	CHRDL1	0.970655	0.860003	0.116857	0.951005
ENSG00000080839.11	RBL1	0.199745	4.92894	0.116859	0.951005
ENSG00000132465.10	JCHAIN	1.30563	2.02652	0.116889	0.951005
ENSG00000254893.6	AC113404.3	-0.32574	0.355306	0.116952	0.951005
ENSG00000198648.10	STK39	-0.408828	5.22151	0.117003	0.951005
ENSG00000263961.7	RHEX	0.805062	4.94813	0.117035	0.951005
ENSG00000090273.13	NUDC	-0.210067	6.59599	0.117124	0.951005
ENSG00000120800.4	UTP20	0.178232	6.96097	0.117129	0.951005
ENSG00000124766.6	SOX4	-0.394342	4.79878	0.117296	0.951005
ENSG00000169814.13	BTD	-0.269503	2.55122	0.117399	0.951005
ENSG00000262903.1	AC027796.4	0.547372	0.372155	0.117419	0.951005
ENSG00000089818.17	NECAP1	0.184922	3.61084	0.117453	0.951005
ENSG00000106868.16	SUSD1	-0.282628	3.74496	0.117481	0.951005
ENSG00000197077.13	KIAA1671	-0.28642	4.81522	0.117506	0.951005
ENSG00000169379.15	ARL13B	0.286096	5.48393	0.117535	0.951005
ENSG00000012171.19	SEMA3B	-0.400678	4.22092	0.117644	0.951005
ENSG00000108511.9	HOXB6	-0.857336	2.03706	0.117675	0.951005
ENSG00000198763.3	MT-ND2	0.469647	5.89921	0.11769	0.951005
ENSG00000160791.13	CCR5	0.684222	0.640913	0.117692	0.951005
ENSG00000168014.16	C2CD3	0.181319	7.21563	0.117793	0.951005
ENSG00000152818.18	UTRN	-0.237729	9.42339	0.117811	0.951005
ENSG00000141258.12	SGSM2	0.243238	5.34844	0.117873	0.951005
ENSG00000089335.20	ZNF302	0.252411	6.0882	0.117907	0.951005
ENSG00000141295.13	SCRN2	-0.316461	2.15621	0.117918	0.951005
ENSG00000148700.14	ADD3	-0.191846	7.31218	0.118081	0.951005
ENSG00000166681.13	BEX3	0.263294	5.70407	0.118192	0.951005
ENSG00000103248.18	MTHFSD	0.190707	2.6239	0.118546	0.951005
ENSG00000160961.11	ZNF333	0.249806	4.99153	0.118605	0.951005
ENSG00000186007.9	LEMD1	-0.835247	2.98941	0.118637	0.951005
ENSG00000139684.13	ESD	0.236097	5.17247	0.118686	0.951005
ENSG00000148154.9	UGCG	-0.257473	5.62066	0.118694	0.951005
ENSG00000007392.16	LUC7L	0.246515	5.42496	0.118735	0.951005
ENSG00000168487.18	BMP1	0.268516	4.85904	0.118929	0.951005
ENSG00000115271.10	GCA	-0.213465	4.5168	0.119056	0.951005
ENSG00000120251.19	GRIA2	1.03606	2.99599	0.119121	0.951005
ENSG00000072135.12	PTPN18	-0.250764	4.24653	0.119123	0.951005
ENSG00000270141.3	TERC	-0.414777	4.75507	0.119136	0.951005
ENSG00000042445.13	RETSAT	-0.2698	3.78847	0.119159	0.951005
ENSG00000170370.11	EMX2	0.605553	5.71248	0.119184	0.951005
ENSG00000285967.1	NIPBL-DT	0.37067	-0.40803	0.119189	0.951005
ENSG00000127616.18	SMARCA4	-0.24795	8.32683	0.119325	0.951005
ENSG00000172432.18	GTPBP2	-0.220383	5.24958	0.119417	0.951005
ENSG00000139220.16	PPFIA2	0.736946	0.857248	0.119432	0.951005
ENSG00000237298.9	TTN-AS1	-0.330607	6.27337	0.119447	0.951005
ENSG00000085465.12	OVGP1	-0.729033	2.43682	0.119474	0.951005
ENSG00000118217.5	ATF6	-0.138631	6.99505	0.1195	0.951005
ENSG00000237161.4	AC068446.1	0.497587	1.19589	0.119601	0.951005
ENSG00000076928.17	ARHGEF1	0.240439	5.79632	0.119622	0.951005
ENSG00000155974.12	GRIP1	0.622721	4.02532	0.119651	0.951005
ENSG00000138231.12	DBR1	0.162739	4.95187	0.119682	0.951005
ENSG00000179913.10	B3GNT3	-0.809391	1.69966	0.119721	0.951005
ENSG00000153339.13	TRAPPC8	-0.178632	6.74035	0.119736	0.951005
ENSG00000241685.9	ARPC1A	-0.236492	0.914244	0.119776	0.951005
ENSG00000178078.11	STAP2	-0.396448	3.00924	0.119837	0.951005
ENSG00000114902.13	SPCS1	-0.226531	5.79648	0.119871	0.951005
ENSG00000102935.11	ZNF423	0.605159	3.65234	0.119938	0.951005
ENSG00000059915.16	PSD	0.437263	0.662585	0.119944	0.951005
ENSG00000198301.11	SDAD1	-0.173531	6.21008	0.120001	0.951005
ENSG00000173559.12	NABP1	0.334897	4.76872	0.120067	0.951005
ENSG00000198786.2	MT-ND5	0.382599	7.11635	0.120249	0.951005
ENSG00000143537.13	ADAM15	-0.270873	5.12653	0.120305	0.951005
ENSG00000110987.8	BCL7A	0.337573	3.29712	0.120374	0.951005
ENSG00000172006.11	ZNF554	0.239811	2.81138	0.120491	0.951005
ENSG00000119421.6	NDUFA8	-0.208875	4.30121	0.120526	0.951005
ENSG00000198056.13	PRIM1	0.263844	3.33465	0.120746	0.951005
ENSG00000074695.5	LMAN1	-0.202203	7.6498	0.120755	0.951005
ENSG00000072803.17	FBXW11	-0.153351	5.80394	0.120805	0.951005
ENSG00000136925.14	TSTD2	-0.183668	3.66282	0.120872	0.951005
ENSG00000076321.10	KLHL20	-0.155448	4.82179	0.120928	0.951005
ENSG00000011007.12	ELOA	-0.164027	5.75971	0.120931	0.951005
ENSG00000203760.8	CENPW	-0.475301	3.56722	0.121044	0.951005
ENSG00000162735.18	PEX19	-0.191488	6.24816	0.121098	0.951005
ENSG00000125734.15	GPR108	-0.199277	4.33487	0.121336	0.951005
ENSG00000135164.18	DMTF1	0.173439	7.03497	0.121364	0.951005
ENSG00000132024.17	CC2D1A	-0.283162	5.1192	0.121369	0.951005
ENSG00000143303.11	RRNAD1	-0.177881	3.68361	0.121494	0.951005
ENSG00000186272.12	ZNF17	0.240826	5.1648	0.121541	0.951005
ENSG00000136274.8	NACAD	0.536404	1.17295	0.121557	0.951005
ENSG00000088812.17	ATRN	-0.206745	7.063	0.121563	0.951005
ENSG00000145016.15	RUBCN	0.185887	5.43903	0.121582	0.951005
ENSG00000198408.13	OGA	0.13727	8.33315	0.1216	0.951005
ENSG00000161217.11	PCYT1A	0.173406	4.37044	0.121727	0.951005
ENSG00000165905.17	LARGE2	-0.407529	3.64441	0.121803	0.951005
ENSG00000130304.16	SLC27A1	-0.293552	4.42876	0.12205	0.951005
ENSG00000232407.3	PPIAP70	0.435644	0.555612	0.122057	0.951005
ENSG00000105649.9	RAB3A	-0.442389	1.31013	0.122065	0.951005
ENSG00000101972.18	STAG2	-0.194528	8.23173	0.122153	0.951005
ENSG00000092439.14	TRPM7	0.172948	7.66598	0.122186	0.951005
ENSG00000085491.16	SLC25A24	-0.188485	6.03183	0.122239	0.951005
ENSG00000132017.10	DCAF15	-0.267895	4.19796	0.12225	0.951005
ENSG00000213853.9	EMP2	-0.328471	3.9486	0.122372	0.951005
ENSG00000167186.10	COQ7	-0.216668	3.30754	0.122422	0.951005
ENSG00000188677.14	PARVB	0.371593	3.10514	0.122433	0.951005
ENSG00000187867.8	PALM3	-0.739922	4.04232	0.122483	0.951005
ENSG00000135968.20	GCC2	-0.182362	8.14388	0.122503	0.951005
ENSG00000008517.16	IL32	0.578435	2.68576	0.122515	0.951005
ENSG00000168301.12	KCTD6	-0.301402	1.74027	0.12252	0.951005
ENSG00000086289.11	EPDR1	0.452339	1.5245	0.122619	0.951005
ENSG00000116128.10	BCL9	-0.224845	6.95523	0.122716	0.951005
ENSG00000196876.9	SCN8A	0.514963	4.68638	0.122719	0.951005
ENSG00000173421.16	CCDC36	0.611307	0.973269	0.122733	0.951005
ENSG00000113240.12	CLK4	0.224642	4.66999	0.122744	0.951005
ENSG00000090054.14	SPTLC1	-0.177142	6.56793	0.122773	0.951005
ENSG00000140553.17	UNC45A	-0.183691	4.89881	0.122823	0.951005
ENSG00000153107.12	ANAPC1	-0.158267	7.17962	0.122874	0.951005
ENSG00000174715.7	PPIAP72	0.613499	1.36163	0.122875	0.951005
ENSG00000116688.16	MFN2	-0.187854	6.82522	0.122881	0.951005
ENSG00000133422.12	MORC2	0.164809	6.19768	0.122966	0.951005
ENSG00000196422.10	PPP1R26	-0.251665	3.92795	0.123036	0.951005
ENSG00000188177.13	ZC3H6	-0.272455	6.02807	0.123051	0.951005
ENSG00000242125.3	SNHG3	-0.351218	11.2066	0.123153	0.951005
ENSG00000198838.13	RYR3	1.09515	1.34708	0.123166	0.951005
ENSG00000131127.13	ZNF141	0.25805	7.17271	0.123257	0.951005
ENSG00000259726.1	CSPG4P11	0.493993	1.49717	0.123263	0.951005
ENSG00000177570.14	SAMD12	-0.351307	4.19379	0.123486	0.951005
ENSG00000065060.16	UHRF1BP1	-0.194301	5.72786	0.123505	0.951005
ENSG00000095380.10	NANS	-0.206554	4.22507	0.123616	0.951005
ENSG00000185585.19	OLFML2A	0.510679	1.76709	0.123642	0.951005
ENSG00000095321.16	CRAT	-0.360033	2.88068	0.12374	0.951005
ENSG00000154957.13	ZNF18	0.219578	2.82358	0.123821	0.951005
ENSG00000128185.9	DGCR6L	-0.288472	2.13091	0.124032	0.951005
ENSG00000233225.3	AC004987.2	-0.276501	0.734363	0.124077	0.951005
ENSG00000175264.7	CHST1	-0.592056	1.09221	0.124152	0.951005
ENSG00000175591.11	P2RY2	0.579688	0.49758	0.124219	0.951005
ENSG00000107833.10	NPM3	0.328882	2.73363	0.124297	0.951005
ENSG00000132912.12	DCTN4	0.142666	5.43102	0.124314	0.951005
ENSG00000145147.19	SLIT2	0.488172	5.3703	0.12437	0.951005
ENSG00000068912.13	ERLEC1	-0.19386	6.57593	0.124499	0.951005
ENSG00000176444.18	CLK2	0.160116	6.62884	0.124522	0.951005
ENSG00000105726.16	ATP13A1	-0.255166	5.47562	0.124712	0.951005
ENSG00000120738.7	EGR1	-0.538849	6.79772	0.124736	0.951005
ENSG00000278619.4	MRM1	-0.296429	0.969666	0.124738	0.951005
ENSG00000079102.16	RUNX1T1	0.592207	1.99578	0.124784	0.951005
ENSG00000100997.18	ABHD12	-0.194896	6.28486	0.1248	0.951005
ENSG00000233716.1	AC074367.1	0.379257	-0.236059	0.124809	0.951005
ENSG00000138071.13	ACTR2	-0.160655	7.88529	0.124823	0.951005
ENSG00000204604.10	ZNF468	0.266468	6.27619	0.124836	0.951005
ENSG00000115825.9	PRKD3	0.231017	6.25798	0.124888	0.951005
ENSG00000105771.13	SMG9	0.191187	4.0416	0.124899	0.951005
ENSG00000165995.19	CACNB2	0.751038	1.51884	0.124928	0.951005
ENSG00000207475.1	SNORA80E	-0.28891	4.78434	0.125051	0.951005
ENSG00000064012.21	CASP8	-0.196659	6.04861	0.125501	0.951005
ENSG00000099910.16	KLHL22	-0.2105	3.68042	0.125506	0.951005
ENSG00000118407.14	FILIP1	0.53738	3.36463	0.125519	0.951005
ENSG00000008283.15	CYB561	-0.315834	2.78147	0.125543	0.951005
ENSG00000213585.10	VDAC1	-0.205088	6.23716	0.125706	0.951005
ENSG00000177731.15	FLII	-0.191202	6.48819	0.125753	0.951005
ENSG00000109736.14	MFSD10	-0.257544	4.20533	0.125776	0.951005
ENSG00000109189.12	USP46	-0.207824	4.77043	0.125893	0.951005
ENSG00000268895.5	A1BG-AS1	0.547005	0.446617	0.126071	0.951005
ENSG00000123191.14	ATP7B	0.376807	5.99669	0.126091	0.951005
ENSG00000185862.6	EVI2B	0.566765	2.99507	0.126299	0.951005
ENSG00000185811.18	IKZF1	0.598177	2.03058	0.126423	0.951005
ENSG00000179144.4	GIMAP7	0.623261	1.61009	0.126434	0.951005
ENSG00000254016.3	ALG1L10P	0.466963	2.5365	0.126482	0.951005
ENSG00000139613.11	SMARCC2	0.151495	7.95642	0.126482	0.951005
ENSG00000178700.7	DHFR2	0.297224	2.54805	0.126646	0.951005
ENSG00000267508.5	ZNF285	0.391567	3.05987	0.126656	0.951005
ENSG00000131797.12	CLUHP3	0.292464	0.0161666	0.126678	0.951005
ENSG00000093010.13	COMT	-0.226451	3.41622	0.126708	0.951005
ENSG00000146242.8	TPBG	-0.450355	1.91739	0.126933	0.951005
ENSG00000142798.19	HSPG2	-0.291798	8.75871	0.126943	0.951005
ENSG00000149243.15	KLHL35	0.574994	0.227458	0.126999	0.951005
ENSG00000142185.16	TRPM2	0.424137	3.12036	0.127105	0.951005
ENSG00000120697.8	ALG5	0.185946	4.71368	0.127118	0.951005
ENSG00000175387.15	SMAD2	-0.1729	7.78188	0.127153	0.951005
ENSG00000215067.9	ALOX12-AS1	0.28887	1.92344	0.12721	0.951005
ENSG00000102349.17	KLF8	-0.403527	2.91176	0.127232	0.951005
ENSG00000130475.14	FCHO1	-0.487211	3.05007	0.127267	0.951005
ENSG00000134986.13	NREP	0.303819	4.07812	0.127447	0.951005
ENSG00000100938.17	GMPR2	0.146283	4.92158	0.127599	0.951005
ENSG00000140450.8	ARRDC4	0.398069	2.80648	0.127687	0.951005
ENSG00000113758.13	DBN1	0.248844	6.33859	0.127732	0.951005
ENSG00000131042.14	LILRB2	0.643712	2.34063	0.127942	0.951005
ENSG00000248905.8	FMN1	-0.371946	5.60083	0.127956	0.951005
ENSG00000103489.11	XYLT1	0.482452	1.65171	0.128115	0.951005
ENSG00000172671.19	ZFAND4	0.200765	4.41629	0.128237	0.951005
ENSG00000198719.8	DLL1	0.53397	2.16872	0.128244	0.951005
ENSG00000146530.13	VWDE	0.703812	4.07877	0.128315	0.951005
ENSG00000163362.10	INAVA	-0.493147	3.41634	0.128346	0.951005
ENSG00000151690.14	MFSD6	-0.287647	6.1187	0.128352	0.951005
ENSG00000133816.15	MICAL2	-0.354014	5.74518	0.128388	0.951005
ENSG00000134285.10	FKBP11	0.227351	3.49118	0.128533	0.951005
ENSG00000163956.11	LRPAP1	-0.232719	4.65405	0.12854	0.951005
ENSG00000126226.21	PCID2	0.190894	4.93652	0.128579	0.951005
ENSG00000063978.15	RNF4	-0.168549	5.2261	0.128678	0.951005
ENSG00000103018.16	CYB5B	-0.236293	3.9637	0.128736	0.951005
ENSG00000087095.12	NLK	-0.181202	4.97271	0.128797	0.951005
ENSG00000106066.14	CPVL	0.46007	4.4599	0.128846	0.951005
ENSG00000146426.18	TIAM2	0.369602	4.14942	0.12885	0.951005
ENSG00000223959.8	AFG3L1P	0.266865	1.76453	0.128868	0.951005
ENSG00000178209.15	PLEC	-0.282303	10.0701	0.128891	0.951005
ENSG00000232872.2	CTAGE3P	0.594551	2.75407	0.128946	0.951005
ENSG00000154640.14	BTG3	-0.39929	4.82837	0.128967	0.951005
ENSG00000120910.14	PPP3CC	0.28336	4.07277	0.129165	0.951005
ENSG00000144357.16	UBR3	-0.162701	7.77868	0.12918	0.951005
ENSG00000083814.13	ZNF671	0.453268	2.03894	0.12931	0.951005
ENSG00000207067.1	SNORA72	-0.358755	4.44799	0.129421	0.951005
ENSG00000041988.15	THAP3	-0.280911	2.21744	0.129474	0.951005
ENSG00000251369.8	ZNF550	0.2351	3.80835	0.129477	0.951005
ENSG00000259956.1	RBM15B	-0.147293	4.64502	0.129565	0.951005
ENSG00000119801.12	YPEL5	-0.205109	4.02025	0.129584	0.951005
ENSG00000063761.15	ADCK1	0.255302	2.32609	0.12961	0.951005
ENSG00000138660.11	AP1AR	-0.250785	3.71813	0.129612	0.951005
ENSG00000213619.9	NDUFS3	-0.163649	6.356	0.129756	0.951005
ENSG00000235750.9	KIAA0040	-0.376755	1.89824	0.129948	0.951005
ENSG00000166263.13	STXBP4	0.276647	3.98207	0.130017	0.951005
ENSG00000151287.16	TEX30	0.259341	1.55174	0.130138	0.951005
ENSG00000125686.11	MED1	-0.188024	6.85732	0.130165	0.951005
ENSG00000142065.13	ZFP14	0.257322	4.87913	0.130179	0.951005
ENSG00000116752.5	BCAS2	-0.209023	5.35902	0.130186	0.951005
ENSG00000139163.15	ETNK1	-0.192383	5.75348	0.130229	0.951005
ENSG00000119471.14	HSDL2	-0.250066	5.16261	0.130319	0.951005
ENSG00000169567.11	HINT1	-0.219065	5.66371	0.130335	0.951005
ENSG00000185418.15	TARSL2	0.274299	4.48603	0.130367	0.951005
ENSG00000104833.11	TUBB4A	0.922775	0.735642	0.130386	0.951005
ENSG00000196440.11	ARMCX4	0.304571	4.63771	0.130523	0.951005
ENSG00000095713.13	CRTAC1	0.982117	1.00324	0.130595	0.951005
ENSG00000177888.7	ZBTB41	-0.181569	6.27143	0.131102	0.951005
ENSG00000085449.14	WDFY1	-0.196157	5.8992	0.131294	0.951005
ENSG00000138246.16	DNAJC13	0.143433	8.40169	0.131325	0.951005
ENSG00000027847.13	B4GALT7	-0.203819	3.09105	0.131365	0.951005
ENSG00000125037.12	EMC3	-0.207906	4.95033	0.131376	0.951005
ENSG00000185989.10	RASA3	0.320422	4.6157	0.131388	0.951005
ENSG00000168288.12	MMADHC	-0.171977	6.19254	0.131419	0.951005
ENSG00000130299.16	GTPBP3	-0.312774	2.08697	0.131468	0.951005
ENSG00000105699.16	LSR	-0.259134	5.19327	0.131521	0.951005
ENSG00000136286.15	MYO1G	0.536581	2.10437	0.131588	0.951005
ENSG00000153292.15	ADGRF1	-0.722205	2.33428	0.13163	0.951005
ENSG00000109929.9	SC5D	0.234725	5.50671	0.131693	0.951005
ENSG00000130312.6	MRPL34	-0.337109	0.748997	0.131954	0.951005
ENSG00000119408.16	NEK6	-0.212691	4.31824	0.131997	0.951005
ENSG00000252947.1	SCARNA1	-0.300116	5.28121	0.132003	0.951005
ENSG00000259891.1	AC107375.1	0.355481	-0.0291614	0.132051	0.951005
ENSG00000100664.10	EIF5	0.158864	7.12203	0.132073	0.951005
ENSG00000173715.16	C11orf80	0.214461	5.09056	0.132088	0.951005
ENSG00000120451.10	SNX19	0.16758	5.73092	0.132268	0.951005
ENSG00000106069.22	CHN2	0.47304	3.288	0.132293	0.951005
ENSG00000164048.13	ZNF589	0.294777	5.57315	0.132318	0.951005
ENSG00000111912.19	NCOA7	-0.236857	5.88553	0.132339	0.951005
ENSG00000089737.16	DDX24	0.163014	6.53199	0.132364	0.951005
ENSG00000068001.13	HYAL2	-0.227958	2.73382	0.132455	0.951005
ENSG00000163605.14	PPP4R2	-0.167462	6.1269	0.132516	0.951005
ENSG00000126070.19	AGO3	0.174347	6.39361	0.132622	0.951005
ENSG00000113971.19	NPHP3	0.245453	1.54511	0.132643	0.951005
ENSG00000160917.14	CPSF4	-0.191464	3.73849	0.132662	0.951005
ENSG00000130066.16	SAT1	-0.32532	7.27936	0.132691	0.951005
ENSG00000238363.1	SNORA13	-0.467506	3.76776	0.132694	0.951005
ENSG00000269858.5	EGLN2	0.323767	-0.189381	0.132761	0.951005
ENSG00000189157.13	FAM47E	-0.518573	-0.304856	0.132876	0.951005
ENSG00000213152.5	RPL7AP60	-0.301663	0.653419	0.132905	0.951005
ENSG00000143217.8	NECTIN4	-0.593613	4.14175	0.132914	0.951005
ENSG00000130517.13	PGPEP1	-0.28431	2.76755	0.132946	0.951005
ENSG00000198369.9	SPRED2	-0.222939	4.30487	0.133002	0.951005
[truncated: 12,485 more rows]
