# Supplementary material for: Associations between prediagnostic aspirin use and ovarian tumor gene expression
Source: Cancer Med. 2023 Aug 1;12(17):18405–17. doi: 10.1002/cam4.6386 (PMC10523980; doi:10.1002/cam4.6386)
Supplement: Supplementary file 5 — Table S3. [file CAM4-12-18405-s006.xlsx]

## Sheet: Supplementary Table S2_regular 
Supplementary Table S3. Individual gene expression associated with current vs never use of regular-dose aspirin in type II ovarian tumors.
Gencode ID	Gene Name	Log fold chnange	Average Expression	Unadjusted p-value	False discovery rate
ENSG00000100284.20	TOM1	-0.803226	3.89527	0.000111345	0.999951
ENSG00000127249.14	ATP13A4	2.23895	1.39386	0.00021109	0.999951
ENSG00000255823.4	MTRNR2L8	1.24792	0.779795	0.000400623	0.999951
ENSG00000163785.12	RYK	0.433551	6.8027	0.000862248	0.999951
ENSG00000132002.7	DNAJB1	-0.688009	5.13667	0.00086922	0.999951
ENSG00000018699.12	TTC27	0.416845	5.92117	0.00127819	0.999951
ENSG00000249859.9	PVT1	0.921675	0.575957	0.00133692	0.999951
ENSG00000174059.16	CD34	1.13639	2.98226	0.00147528	0.999951
ENSG00000185085.2	INTS5	0.559024	3.14104	0.00150581	0.999951
ENSG00000164949.7	GEM	-1.83196	0.785393	0.00161149	0.999951
ENSG00000099991.17	CABIN1	-0.477004	7.71353	0.00193172	0.999951
ENSG00000132128.16	LRRC41	0.741609	5.86426	0.00195311	0.999951
ENSG00000186792.16	HYAL3	1.23378	0.228508	0.0020893	0.999951
ENSG00000206384.10	COL6A6	-2.80908	1.32834	0.00241646	0.999951
ENSG00000037757.13	MRI1	-0.710886	3.19953	0.00265648	0.999951
ENSG00000143952.19	VPS54	0.383438	6.71485	0.00279596	0.999951
ENSG00000162927.13	PUS10	0.567435	3.45534	0.00285125	0.999951
ENSG00000184900.15	SUMO3	0.60286	4.16376	0.00313062	0.999951
ENSG00000257027.1	AC010186.3	0.768439	0.106972	0.00319192	0.999951
ENSG00000100151.15	PICK1	-0.579575	5.12571	0.00342833	0.999951
ENSG00000139055.6	ERP27	1.71837	3.17106	0.00364154	0.999951
ENSG00000171055.14	FEZ2	0.384932	4.56493	0.00365298	0.999951
ENSG00000196455.7	PIK3R4	0.385495	6.11087	0.00411821	0.999951
ENSG00000100201.20	DDX17	-0.469819	8.9915	0.0044283	0.999951
ENSG00000111254.7	AKAP3	1.35532	0.734199	0.00454785	0.999951
ENSG00000275052.4	PPP4R3B	0.344676	7.80055	0.00460269	0.999951
ENSG00000145284.11	SCD5	0.921548	3.7223	0.00460822	0.999951
ENSG00000128245.14	YWHAH	-0.675701	4.91324	0.00461219	0.999951
ENSG00000099797.14	TECR	-0.603153	5.55525	0.00461331	0.999951
ENSG00000077380.15	DYNC1I2	-0.369598	6.96054	0.00470379	0.999951
ENSG00000172575.11	RASGRP1	1.07287	3.29514	0.00476163	0.999951
ENSG00000163870.15	TPRA1	0.526237	3.50052	0.00481638	0.999951
ENSG00000117308.14	GALE	-0.795375	3.65149	0.0051551	0.999951
ENSG00000105146.12	AURKC	-1.19824	1.0876	0.00518366	0.999951
ENSG00000126522.16	ASL	-0.542998	4.07877	0.00521965	0.999951
ENSG00000250565.6	ATP6V1E2	0.804327	-0.313741	0.00543758	0.999951
ENSG00000188352.12	FOCAD	-0.553065	6.73473	0.00548076	0.999951
ENSG00000103932.11	RPAP1	0.455203	3.91184	0.0055478	0.999951
ENSG00000205517.12	RGL3	-1.00042	4.617	0.00575694	0.999951
ENSG00000143036.16	SLC44A3	0.921868	3.22313	0.00584859	0.999951
ENSG00000064393.15	HIPK2	0.505616	7.0979	0.0058844	0.999951
ENSG00000116299.16	KIAA1324	1.82946	2.77612	0.00600603	0.999951
ENSG00000100281.13	HMGXB4	-0.418748	5.17329	0.00624817	0.999951
ENSG00000041982.15	TNC	-1.51945	4.8396	0.0062988	0.999951
ENSG00000156253.6	RWDD2B	0.58106	3.02965	0.00633048	0.999951
ENSG00000137817.16	PARP6	0.403233	6.14634	0.00644945	0.999951
ENSG00000182841.12	RRP7BP	0.694617	2.68498	0.00651959	0.999951
ENSG00000169218.13	RSPO1	2.2707	1.06751	0.00676411	0.999951
ENSG00000100296.13	THOC5	-0.549713	5.30388	0.00679075	0.999951
ENSG00000169609.13	C15orf40	0.597597	2.9079	0.0068621	0.999951
ENSG00000126351.12	THRA	0.593773	4.46102	0.0068663	0.999951
ENSG00000006652.13	IFRD1	-0.440272	6.68435	0.00745591	0.999951
ENSG00000069493.14	CLEC2D	0.587181	4.57837	0.00746473	0.999951
ENSG00000149357.9	LAMTOR1	0.396679	3.75531	0.00755531	0.999951
ENSG00000184731.5	FAM110C	1.00894	0.777127	0.00778394	0.999951
ENSG00000126767.17	ELK1	0.58204	3.98454	0.007941	0.999951
ENSG00000118600.11	RXYLT1	0.440603	4.00777	0.00796126	0.999951
ENSG00000133985.2	TTC9	1.10244	1.56366	0.00802058	0.999951
ENSG00000138614.14	INTS14	0.392305	5.05838	0.00810726	0.999951
ENSG00000113389.15	NPR3	1.50884	2.61404	0.00819462	0.999951
ENSG00000204396.10	VWA7	-1.14243	1.06682	0.0082575	0.999951
ENSG00000181524.6	RPL24P4	0.774367	-0.411828	0.00833508	0.999951
ENSG00000259051.1	HNRNPUP1	0.782987	0.0215683	0.00838432	0.999951
ENSG00000197045.12	GMFB	-0.40477	4.31969	0.00870508	0.999951
ENSG00000132003.9	ZSWIM4	-0.801364	3.88902	0.00893335	0.999951
ENSG00000138190.16	EXOC6	-0.41364	5.54031	0.00927876	0.999951
ENSG00000110756.17	HPS5	0.347065	5.58047	0.00969826	0.999951
ENSG00000106052.13	TAX1BP1	-0.481266	8.07004	0.00993589	0.999951
ENSG00000172986.12	GXYLT2	0.897808	4.25895	0.0106207	0.999951
ENSG00000111224.13	PARP11	0.803891	3.23286	0.0107044	0.999951
ENSG00000186280.6	KDM4D	1.15994	0.370544	0.0108965	0.999951
ENSG00000214106.8	PAXIP1-AS2	0.772713	2.16774	0.0109914	0.999951
ENSG00000129682.15	FGF13	1.45837	0.578296	0.0110052	0.999951
ENSG00000112599.8	GUCA1B	1.15795	1.38813	0.0111674	0.999951
ENSG00000117682.16	DHDDS	-0.421178	4.30476	0.0112728	0.999951
ENSG00000147854.16	UHRF2	-0.387817	6.26143	0.0116507	0.999951
ENSG00000230207.1	RPL4P5	0.850566	1.69853	0.0117627	0.999951
ENSG00000234719.8	NPIPB2	1.26385	2.09237	0.0117674	0.999951
ENSG00000151422.12	FER	-0.453107	5.76904	0.0117964	0.999951
ENSG00000143147.14	GPR161	0.662966	2.90189	0.0119801	0.999951
ENSG00000066248.14	NGEF	-1.21015	1.48877	0.0119806	0.999951
ENSG00000196323.13	ZBTB44	0.481141	6.26768	0.0121303	0.999951
ENSG00000108599.14	AKAP10	-0.359374	5.21312	0.0121927	0.999951
ENSG00000109046.14	WSB1	-0.550181	7.28362	0.0122153	0.999951
ENSG00000100083.18	GGA1	-0.443639	4.74887	0.0123443	0.999951
ENSG00000178662.15	CSRNP3	0.976437	2.98285	0.0126597	0.999951
ENSG00000124588.19	NQO2	-0.503229	2.68751	0.012892	0.999951
ENSG00000152422.15	XRCC4	-0.54218	3.2627	0.0129048	0.999951
ENSG00000258634.3	AL160006.1	-0.544651	1.19445	0.0129654	0.999951
ENSG00000136770.10	DNAJC1	-0.515046	4.43073	0.0129859	0.999951
ENSG00000084693.15	AGBL5	0.473284	4.71427	0.0129978	0.999951
ENSG00000128829.11	EIF2AK4	0.328784	7.20419	0.0131675	0.999951
ENSG00000138617.15	PARP16	0.501562	2.56187	0.0131679	0.999951
ENSG00000072682.18	P4HA2	-0.628826	4.27559	0.0131855	0.999951
ENSG00000184100.6	BRD7P2	0.808622	-0.158013	0.0136723	0.999951
ENSG00000084754.11	HADHA	0.317155	7.90848	0.0137011	0.999951
ENSG00000100106.20	TRIOBP	-0.433879	5.82507	0.013825	0.999951
ENSG00000114098.17	ARMC8	0.30197	6.22056	0.0140256	0.999951
ENSG00000100116.16	GCAT	-0.680153	1.93844	0.0140284	0.999951
ENSG00000139428.11	MMAB	0.372481	5.72184	0.0141923	0.999951
ENSG00000113615.12	SEC24A	-0.356923	6.43839	0.0144185	0.999951
ENSG00000180357.9	ZNF609	0.334453	6.6626	0.0145752	0.999951
ENSG00000188825.13	LINC00910	0.984582	0.0224095	0.0146773	0.999951
ENSG00000182175.14	RGMA	1.18713	1.80249	0.0149196	0.999951
ENSG00000205038.11	PKHD1L1	2.18553	6.25901	0.0152306	0.999951
ENSG00000138316.10	ADAMTS14	-0.958149	2.64852	0.0152313	0.999951
ENSG00000239269.1	RPSAP4	1.302	0.160324	0.0155424	0.999951
ENSG00000169718.17	DUS1L	0.468252	4.3723	0.0156523	0.999951
ENSG00000117385.15	P3H1	-0.521367	4.27168	0.0159603	0.999951
ENSG00000198832.10	SELENOM	-1.1647	1.09021	0.0160434	0.999951
ENSG00000180867.11	PDIA3P1	0.41351	4.92484	0.0160915	0.999951
ENSG00000159128.14	IFNGR2	0.342962	6.72616	0.0161251	0.999951
ENSG00000144909.7	OSBPL11	0.344144	5.33199	0.0162918	0.999951
ENSG00000104218.14	CSPP1	-0.431464	6.94207	0.0165571	0.999951
ENSG00000135372.8	NAT10	0.307262	6.83784	0.0166157	0.999951
ENSG00000144136.10	SLC20A1	-0.400513	5.91804	0.016853	0.999951
ENSG00000119866.21	BCL11A	1.10893	3.98253	0.0168842	0.999951
ENSG00000091947.9	TMEM101	0.809689	0.979499	0.0170853	0.999951
ENSG00000108239.8	TBC1D12	-0.422173	4.44793	0.0174843	0.999951
ENSG00000123575.8	FAM199X	0.361291	4.94148	0.0181152	0.999951
ENSG00000122566.21	HNRNPA2B1	-0.283172	9.49928	0.0182143	0.999951
ENSG00000013441.15	CLK1	-0.419011	7.01782	0.0182749	0.999951
ENSG00000057757.9	PITHD1	-0.402366	4.44972	0.0183044	0.999951
ENSG00000115825.9	PRKD3	0.392221	6.19255	0.0184788	0.999951
ENSG00000145390.11	USP53	0.877682	7.32462	0.0185835	0.999951
ENSG00000180425.11	C11orf71	0.708618	0.209566	0.0186535	0.999951
ENSG00000184674.8	GSTT1	1.95812	0.402904	0.018712	0.999951
ENSG00000141542.10	RAB40B	0.640318	2.62454	0.0187195	0.999951
ENSG00000186575.17	NF2	-0.420428	6.22537	0.0187977	0.999951
ENSG00000099956.19	SMARCB1	-0.368399	6.22651	0.0188127	0.999951
ENSG00000183943.5	PRKX	0.679099	5.60843	0.0188844	0.999951
ENSG00000130770.17	ATP5IF1	-0.428575	4.56858	0.0189176	0.999951
ENSG00000169499.14	PLEKHA2	0.461983	5.24271	0.0189399	0.999951
ENSG00000251664.3	PCDHA12	-1.54811	2.3494	0.0189891	0.999951
ENSG00000169635.9	HIC2	-0.637059	1.64843	0.019095	0.999951
ENSG00000001631.15	KRIT1	0.410542	4.97231	0.0192057	0.999951
ENSG00000129128.12	SPCS3	-0.411528	3.69252	0.0192203	0.999951
ENSG00000143816.7	WNT9A	-1.05925	-0.293473	0.0192729	0.999951
ENSG00000133816.15	MICAL2	-0.725301	5.65638	0.0196506	0.999951
ENSG00000182568.16	SATB1	0.854642	4.73139	0.019723	0.999951
ENSG00000215301.10	DDX3X	-0.295183	9.12973	0.0201133	0.999951
ENSG00000215271.7	HOMEZ	0.439067	3.48833	0.0203615	0.999951
ENSG00000155100.10	OTUD6B	-0.387048	4.8956	0.0204285	0.999951
ENSG00000181085.14	MAPK15	-0.989996	4.2313	0.020468	0.999951
ENSG00000196923.13	PDLIM7	-0.581739	3.82888	0.0205172	0.999951
ENSG00000186231.16	KLHL32	-1.2006	0.566452	0.020551	0.999951
ENSG00000166887.15	VPS39	0.272064	6.25116	0.0205781	0.999951
ENSG00000165678.20	GHITM	-0.474593	6.32977	0.0206146	0.999951
ENSG00000130988.12	RGN	1.12161	0.927485	0.020642	0.999951
ENSG00000134245.17	WNT2B	1.18116	1.66426	0.0206799	0.999951
ENSG00000138629.15	UBL7	0.452647	3.81169	0.0208314	0.999951
ENSG00000182240.15	BACE2	0.691371	5.86849	0.0209236	0.999951
ENSG00000100650.15	SRSF5	-0.383033	7.64985	0.0210728	0.999951
ENSG00000163406.10	SLC15A2	0.783027	4.28894	0.0211877	0.999951
ENSG00000248905.8	FMN1	0.694704	5.44655	0.0212186	0.999951
ENSG00000171234.13	UGT2B7	-1.9203	5.22742	0.0215247	0.999951
ENSG00000181827.14	RFX7	0.408466	6.18228	0.0218836	0.999951
ENSG00000084090.13	STARD7	0.343458	7.14588	0.0219615	0.999951
ENSG00000117751.17	PPP1R8	-0.314852	4.64536	0.021995	0.999951
ENSG00000081842.13	PCDHA6	-1.48371	1.76603	0.0221056	0.999951
ENSG00000100225.17	FBXO7	-0.371732	6.66407	0.0221208	0.999951
ENSG00000158062.20	UBXN11	-0.521259	3.67407	0.0225395	0.999951
ENSG00000092529.23	CAPN3	1.01815	1.07365	0.0227373	0.999951
ENSG00000213614.9	HEXA	0.297933	6.14596	0.0229375	0.999951
ENSG00000171914.16	TLN2	0.493866	5.88233	0.0233519	0.999951
ENSG00000183091.19	NEB	-1.0219	6.13493	0.0234159	0.999951
ENSG00000008869.11	HEATR5B	0.273602	6.84577	0.0234829	0.999951
ENSG00000125107.17	CNOT1	0.30356	8.934	0.0235039	0.999951
ENSG00000169118.17	CSNK1G1	0.379524	2.43986	0.0235379	0.999951
ENSG00000161671.16	EMC10	-0.466186	4.41867	0.0236132	0.999951
ENSG00000177119.15	ANO6	0.375915	7.56493	0.0239111	0.999951
ENSG00000140688.16	C16orf58	0.313879	5.27836	0.024139	0.999951
ENSG00000153707.16	PTPRD	-1.53811	3.00291	0.0242322	0.999951
ENSG00000113083.13	LOX	-1.26769	2.46228	0.0244197	0.999951
ENSG00000113790.10	EHHADH	0.570573	3.47596	0.0245987	0.999951
ENSG00000115970.18	THADA	0.264984	7.37024	0.0247138	0.999951
ENSG00000143924.18	EML4	0.272852	7.91546	0.0247335	0.999951
ENSG00000114019.14	AMOTL2	0.479587	5.19491	0.0250504	0.999951
ENSG00000104299.14	INTS9	0.411039	3.20502	0.025131	0.999951
ENSG00000183020.13	AP2A2	-0.319776	5.83289	0.0252037	0.999951
ENSG00000100297.15	MCM5	-0.473494	4.34291	0.0254946	0.999951
ENSG00000133110.14	POSTN	-2.33231	4.74977	0.0255092	0.999951
ENSG00000085760.14	MTIF2	0.387633	6.75807	0.0255216	0.999951
ENSG00000283399.1	AC004381.2	1.02053	2.1502	0.0255222	0.999951
ENSG00000229419.1	RALGAPA1P1	-0.473889	2.81871	0.0257354	0.999951
ENSG00000228532.4	AC005000.1	0.831834	0.410401	0.0258009	0.999951
ENSG00000009335.17	UBE3C	0.316692	7.59009	0.0258546	0.999951
ENSG00000249485.1	RBBP4P1	-0.615167	1.79655	0.0263839	0.999951
ENSG00000186862.18	PDZD7	-1.29265	0.300704	0.0264807	0.999951
ENSG00000130449.5	ZSWIM6	-0.346882	5.41682	0.0265996	0.999951
ENSG00000137210.13	TMEM14B	0.395111	4.81895	0.0267003	0.999951
ENSG00000149289.10	ZC3H12C	0.580225	3.95002	0.0267559	0.999951
ENSG00000133606.10	MKRN1	0.324879	7.39246	0.0268094	0.999951
ENSG00000072062.13	PRKACA	-0.384614	5.30808	0.0268128	0.999951
ENSG00000104957.13	CCDC130	-0.510316	3.56569	0.0269663	0.999951
ENSG00000183506.17	PI4KAP2	-0.741705	3.80856	0.0270516	0.999951
ENSG00000251155.2	SEPT14P4	1.3966	-0.302805	0.0271804	0.999951
ENSG00000203697.11	CAPN8	-1.44579	0.557196	0.0271957	0.999951
ENSG00000143199.17	ADCY10	-1.23606	-0.381955	0.0272383	0.999951
ENSG00000115760.14	BIRC6	0.228122	9.98955	0.0273055	0.999951
ENSG00000186529.15	CYP4F3	-1.6595	0.86139	0.0276491	0.999951
ENSG00000120910.14	PPP3CC	-0.4927	3.9816	0.0280337	0.999951
ENSG00000176092.15	CRYBG2	-1.07557	0.274596	0.0280749	0.999951
ENSG00000115904.12	SOS1	0.311695	8.92561	0.0282161	0.999951
ENSG00000133302.12	SLF1	-0.386505	4.65822	0.0284116	0.999951
ENSG00000169504.14	CLIC4	-0.494966	5.67453	0.0284194	0.999951
ENSG00000132024.17	CC2D1A	-0.47534	5.04086	0.0285949	0.999951
ENSG00000244879.7	GABPB1-AS1	0.739437	3.74848	0.028761	0.999951
ENSG00000125266.7	EFNB2	-0.872884	4.19811	0.0290263	0.999951
ENSG00000244627.5	TPTEP2	-0.591513	3.32289	0.0292452	0.999951
ENSG00000197044.10	ZNF441	-0.53078	4.87693	0.0293575	0.999951
ENSG00000100139.13	MICALL1	-0.50254	4.5227	0.0294867	0.999951
ENSG00000073331.17	ALPK1	0.446885	5.59505	0.0297396	0.999951
ENSG00000078403.16	MLLT10	-0.355578	6.8464	0.0297467	0.999951
ENSG00000179542.15	SLITRK4	1.31465	1.71348	0.0298059	0.999951
ENSG00000132842.13	AP3B1	-0.269882	7.35827	0.0298999	0.999951
ENSG00000147548.16	NSD3	0.425898	7.51539	0.0299667	0.999951
ENSG00000123892.11	RAB38	1.21332	0.575051	0.0299695	0.999951
ENSG00000164037.16	SLC9B1	1.05507	-0.0340402	0.0300334	0.999951
ENSG00000147894.15	C9orf72	-0.435157	4.12896	0.0300846	0.999951
ENSG00000212864.3	RNF208	0.827334	0.44285	0.0301356	0.999951
ENSG00000008838.19	MED24	0.34077	5.21964	0.0301445	0.999951
ENSG00000115290.9	GRB14	1.46134	0.955568	0.030219	0.999951
ENSG00000101311.15	FERMT1	1.09972	2.75133	0.0302912	0.999951
ENSG00000123143.12	PKN1	-0.522022	5.98484	0.0304363	0.999951
ENSG00000119227.7	PIGZ	-1.04827	-0.252491	0.0304812	0.999951
ENSG00000142765.17	SYTL1	-0.677417	2.7686	0.03061	0.999951
ENSG00000105486.13	LIG1	-0.377578	5.52936	0.0306882	0.999951
ENSG00000283041.1	AC008038.1	0.429522	4.68678	0.0308209	0.999951
ENSG00000118004.17	COLEC11	1.43731	2.02372	0.0308385	0.999951
ENSG00000277991.4	FP236241.1	0.78169	0.3215	0.0308526	0.999951
ENSG00000123136.14	DDX39A	-0.487965	4.4918	0.0310606	0.999951
ENSG00000162928.8	PEX13	0.294038	5.19997	0.0310792	0.999951
ENSG00000177106.15	EPS8L2	-0.548633	5.26801	0.0310959	0.999951
ENSG00000116478.11	HDAC1	-0.352196	6.32371	0.0311208	0.999951
ENSG00000022267.16	FHL1	0.919311	4.69404	0.03116	0.999951
ENSG00000184949.15	FAM227A	-0.564805	4.02094	0.0313967	0.999951
ENSG00000172201.11	ID4	0.870495	3.85055	0.0314056	0.999951
ENSG00000156735.10	BAG4	0.401779	4.60593	0.0314272	0.999951
ENSG00000135253.13	KCP	-1.45042	1.32678	0.0314498	0.999951
ENSG00000055917.15	PUM2	0.245409	8.37043	0.0314656	0.999951
ENSG00000160703.15	NLRX1	0.517679	3.66987	0.0314938	0.999951
ENSG00000080603.16	SRCAP	0.362852	3.41181	0.0315493	0.999951
ENSG00000167526.13	RPL13	0.466999	6.68779	0.0316076	0.999951
ENSG00000100345.21	MYH9	-0.411715	10.2803	0.0316139	0.999951
ENSG00000197933.12	ZNF823	-0.408839	5.09559	0.0316197	0.999951
ENSG00000164946.19	FREM1	1.25848	3.32759	0.0316223	0.999951
ENSG00000181045.14	SLC26A11	-0.501887	3.09755	0.0317306	0.999951
ENSG00000134297.6	PLEKHA8P1	0.546548	2.48699	0.0317546	0.999951
ENSG00000105127.8	AKAP8	-0.308157	5.08852	0.0317768	0.999951
ENSG00000185808.13	PIGP	0.444334	3.84839	0.0322402	0.999951
ENSG00000226221.1	RPL26P19	0.624692	1.95901	0.0322855	0.999951
ENSG00000160014.16	CALM3	-0.372553	5.24223	0.0323123	0.999951
ENSG00000135205.14	CCDC146	0.84163	5.87047	0.0323897	0.999951
ENSG00000162869.15	PPP1R21	0.322119	6.31935	0.0324824	0.999951
ENSG00000131370.15	SH3BP5	-0.572409	4.54142	0.03257	0.999951
ENSG00000260852.1	FBXL19-AS1	0.858993	-0.195975	0.0326142	0.999951
ENSG00000147642.16	SYBU	1.02895	3.03656	0.0327181	0.999951
ENSG00000110768.11	GTF2H1	0.312812	5.56796	0.0327326	0.999951
ENSG00000255284.1	AP006621.3	-0.693998	0.28147	0.0329613	0.999951
ENSG00000163249.11	CCNYL1	-0.375025	4.08563	0.0330157	0.999951
ENSG00000155256.17	ZFYVE27	-0.349352	5.15834	0.0330636	0.999951
ENSG00000167674.14	HDGFL2	-0.302149	5.31754	0.0330906	0.999951
ENSG00000065559.14	MAP2K4	-0.369616	4.56196	0.0331513	0.999951
ENSG00000179151.12	EDC3	0.343048	4.8493	0.0332306	0.999951
ENSG00000139263.11	LRIG3	-0.608066	5.49132	0.033257	0.999951
ENSG00000107968.9	MAP3K8	-0.523864	5.07955	0.0335029	0.999951
ENSG00000161912.18	ADCY10P1	-0.852874	-0.100038	0.0335794	0.999951
ENSG00000273329.1	AC078846.1	0.627687	0.463343	0.0335838	0.999951
ENSG00000196465.10	MYL6B	0.430841	3.92743	0.0338049	0.999951
ENSG00000285756.1	BX890604.2	0.52965	4.95639	0.0339167	0.999951
ENSG00000129317.14	PUS7L	0.381246	5.5549	0.0339829	0.999951
ENSG00000116017.6	ARID3A	-0.840056	1.76501	0.0342458	0.999951
ENSG00000106049.8	HIBADH	-0.39191	5.19992	0.0343711	0.999951
ENSG00000167173.18	C15orf39	0.431157	5.32678	0.0344971	0.999951
ENSG00000096746.17	HNRNPH3	-0.273916	7.46344	0.0345248	0.999951
ENSG00000179820.15	MYADM	-0.653166	3.77169	0.0346838	0.999951
ENSG00000176542.9	USF3	0.306078	7.07783	0.0347639	0.999951
ENSG00000131389.17	SLC6A6	-0.565307	4.65606	0.0348721	0.999951
ENSG00000132017.10	DCAF15	-0.439149	4.053	0.0350192	0.999951
ENSG00000276293.4	PIP4K2B	0.301615	5.2732	0.0351882	0.999951
ENSG00000130768.14	SMPDL3B	-0.72329	3.12859	0.0353522	0.999951
ENSG00000167604.14	NFKBID	-0.624022	2.86822	0.0353805	0.999951
ENSG00000128512.15	DOCK4	-0.586041	6.66268	0.0354477	0.999951
ENSG00000078177.13	N4BP2	-0.393671	6.4474	0.0354866	0.999951
ENSG00000198830.10	HMGN2	-0.377563	7.84276	0.0356133	0.999951
ENSG00000090273.13	NUDC	-0.32057	6.6395	0.0358587	0.999951
ENSG00000220472.1	AL139095.2	0.740219	-0.502141	0.0359449	0.999951
ENSG00000167460.15	TPM4	-0.391523	9.27633	0.0360088	0.999951
ENSG00000100304.12	TTLL12	0.458049	3.60595	0.0360951	0.999951
ENSG00000101367.8	MAPRE1	-0.306102	6.00069	0.0363567	0.999951
ENSG00000096717.11	SIRT1	-0.301938	5.17935	0.0363592	0.999951
ENSG00000049192.14	ADAMTS6	-0.970071	3.56808	0.0364013	0.999951
ENSG00000072778.19	ACADVL	-0.348039	7.42625	0.0366874	0.999951
ENSG00000103485.17	QPRT	0.594775	2.03288	0.0367712	0.999951
ENSG00000104325.6	DECR1	-0.382317	5.72275	0.0369219	0.999951
ENSG00000164105.3	SAP30	-0.606809	3.03281	0.0369523	0.999951
ENSG00000155876.5	RRAGA	-0.366984	4.53667	0.0370741	0.999951
ENSG00000107862.4	GBF1	-0.241159	7.09186	0.0370864	0.999951
ENSG00000073536.17	NLE1	0.430124	2.49109	0.0372187	0.999951
ENSG00000183475.12	ASB7	0.38278	3.13239	0.0373073	0.999951
ENSG00000055130.15	CUL1	0.253426	6.81597	0.0373652	0.999951
ENSG00000115464.14	USP34	0.249325	9.74554	0.0374614	0.999951
ENSG00000214022.11	REPIN1	0.356882	5.31182	0.0376253	0.999951
ENSG00000146776.14	ATXN7L1	0.431874	4.46328	0.0377669	0.999951
ENSG00000157617.16	C2CD2	0.439214	4.06074	0.0378972	0.999951
ENSG00000088340.15	FER1L4	-0.924893	2.40172	0.0381233	0.999951
ENSG00000172809.12	RPL38	0.339245	7.36674	0.0382603	0.999951
ENSG00000156313.13	RPGR	-0.611954	7.78558	0.0383788	0.999951
ENSG00000112200.16	ZNF451	-0.258991	7.15197	0.0384876	0.999951
ENSG00000076258.9	FMO4	0.693011	2.69809	0.0385388	0.999951
ENSG00000110660.14	SLC35F2	0.499624	3.78903	0.0385781	0.999951
ENSG00000159592.10	GPBP1L1	0.270272	6.57688	0.0386273	0.999951
ENSG00000253372.5	AC016405.1	-0.606876	0.479489	0.0387609	0.999951
ENSG00000128567.16	PODXL	0.664603	6.51714	0.0392637	0.999951
ENSG00000080561.13	MID2	0.695945	3.223	0.0394299	0.999951
ENSG00000138095.18	LRPPRC	0.297846	9.32507	0.0395864	0.999951
ENSG00000172086.7	KRCC1	0.486503	6.2276	0.0396411	0.999951
ENSG00000087448.10	KLHL42	-0.422027	3.57845	0.0397505	0.999951
ENSG00000145569.5	OTULINL	-0.760032	2.58762	0.0398142	0.999951
ENSG00000262074.6	SNORD3B-2	-1.33015	2.20233	0.0399059	0.999951
ENSG00000134294.13	SLC38A2	-0.403512	8.05108	0.0399428	0.999951
ENSG00000248383.4	PCDHAC1	-1.07792	1.18092	0.039976	0.999951
ENSG00000247373.3	AC055713.1	0.500626	-0.0123427	0.0401412	0.999951
ENSG00000074590.13	NUAK1	-0.770742	2.97989	0.0403085	0.999951
ENSG00000149212.11	SESN3	0.559452	5.40045	0.0403379	0.999951
ENSG00000133313.14	CNDP2	0.41944	5.6028	0.0405276	0.999951
ENSG00000131966.13	ACTR10	-0.31656	5.49157	0.0406249	0.999951
ENSG00000139168.7	ZCRB1	0.400854	6.59785	0.040676	0.999951
ENSG00000184254.16	ALDH1A3	-1.18055	2.06948	0.0410106	0.999951
ENSG00000196208.13	GREB1	1.0669	6.00832	0.0410125	0.999951
ENSG00000108733.9	PEX12	0.585375	1.26968	0.0410341	0.999951
ENSG00000134369.15	NAV1	-0.549576	5.15714	0.0412105	0.999951
ENSG00000185838.13	GNB1L	-0.703927	-0.341806	0.0413672	0.999951
ENSG00000133193.12	FAM104A	0.340457	4.18708	0.0418359	0.999951
ENSG00000169714.16	CNBP	0.292705	6.39754	0.0418407	0.999951
ENSG00000096060.14	FKBP5	0.782219	5.27951	0.0420039	0.999951
ENSG00000103148.15	NPRL3	0.32134	4.31873	0.0420676	0.999951
ENSG00000104691.14	UBXN8	0.615587	2.90175	0.0420958	0.999951
ENSG00000164953.15	TMEM67	-0.418736	6.7914	0.042176	0.999951
ENSG00000183793.13	NPIPA5	1.13826	4.11418	0.0423695	0.999951
ENSG00000100097.11	LGALS1	-0.694962	3.86909	0.0425018	0.999951
ENSG00000214087.8	ARL16	0.426505	1.76989	0.0425649	0.999951
ENSG00000166333.13	ILK	-0.269783	6.62601	0.0427603	0.999951
ENSG00000196668.3	LINC00173	0.995342	1.7501	0.0429446	0.999951
ENSG00000148341.17	SH3GLB2	-0.433872	4.38539	0.0430893	0.999951
ENSG00000099204.19	ABLIM1	0.458905	7.22024	0.0432166	0.999951
ENSG00000166471.10	TMEM41B	-0.403302	3.99188	0.0432696	0.999951
ENSG00000124253.10	PCK1	-1.81848	1.83569	0.0432969	0.999951
ENSG00000173638.18	SLC19A1	0.582034	2.92203	0.0434481	0.999951
ENSG00000170265.11	ZNF282	0.378293	4.20797	0.0435398	0.999951
ENSG00000108950.11	FAM20A	-0.916878	5.75827	0.0438843	0.999951
ENSG00000103064.14	SLC7A6	-0.466321	3.896	0.0438934	0.999951
ENSG00000174915.11	PTDSS2	-0.364868	3.4886	0.0439655	0.999951
ENSG00000165630.13	PRPF18	-0.362411	4.12539	0.0441667	0.999951
ENSG00000174599.5	TRAM1L1	0.820963	1.65075	0.0441717	0.999951
ENSG00000130695.15	CEP85	-0.415974	4.21148	0.0441845	0.999951
ENSG00000277972.1	CISD3	0.526178	1.8023	0.0442245	0.999951
ENSG00000125971.16	DYNLRB1	-0.30402	4.94201	0.0442507	0.999951
ENSG00000087074.7	PPP1R15A	-0.594662	5.0029	0.0443945	0.999951
ENSG00000197872.11	FAM49A	0.571569	2.12564	0.0444898	0.999951
ENSG00000269067.1	ZNF728	1.81388	2.67621	0.0446333	0.999951
ENSG00000099783.11	HNRNPM	-0.193702	7.54803	0.0446628	0.999951
ENSG00000169375.15	SIN3A	0.29801	6.93989	0.0447889	0.999951
ENSG00000111962.7	UST	0.870427	2.14528	0.0448215	0.999951
ENSG00000253341.1	AC115837.1	0.340518	3.7566	0.0448844	0.999951
ENSG00000121691.5	CAT	0.385521	6.42379	0.0448921	0.999951
ENSG00000172123.12	SLFN12	0.389896	4.08304	0.0449867	0.999951
ENSG00000070010.18	UFD1	-0.355487	4.62585	0.0449898	0.999951
ENSG00000009830.11	POMT2	-0.344574	5.6342	0.0451321	0.999951
ENSG00000115419.12	GLS	-0.375508	6.63061	0.045167	0.999951
ENSG00000169710.8	FASN	0.450542	7.03509	0.0452186	0.999951
ENSG00000138073.13	PREB	0.371896	4.50572	0.0452292	0.999951
ENSG00000123066.8	MED13L	0.26305	9.14049	0.0453985	0.999951
ENSG00000151748.14	SAV1	0.331879	5.32632	0.0455461	0.999951
ENSG00000225423.1	TNPO1P1	-0.710011	1.66714	0.0458126	0.999951
ENSG00000165264.6	NDUFB6	-0.532861	2.71968	0.0460713	0.999951
ENSG00000168038.10	ULK4	-0.395096	5.92585	0.0460888	0.999951
ENSG00000099337.4	KCNK6	0.758788	1.01521	0.0460999	0.999951
ENSG00000187609.15	EXD3	0.564861	2.88879	0.046111	0.999951
ENSG00000103194.15	USP10	0.252475	6.40032	0.0461922	0.999951
ENSG00000214199.3	EEF1A1P12	0.589036	1.16214	0.0461929	0.999951
ENSG00000199072.1	MIRLET7F1	0.968924	-0.372883	0.0462013	0.999951
ENSG00000278768.2	BACE1-AS	0.43327	2.7054	0.0462028	0.999951
ENSG00000198792.12	TMEM184B	-0.40437	4.70419	0.0463404	0.999951
ENSG00000139318.7	DUSP6	-0.575182	4.15513	0.0463556	0.999951
ENSG00000228014.1	ZNF680P1	1.58293	1.76312	0.046371	0.999951
ENSG00000185834.10	RPL12P4	0.534747	1.94092	0.0464989	0.999951
ENSG00000265491.4	RNF115	-0.24925	5.51999	0.0465218	0.999951
ENSG00000218996.1	ARL4AP5	-0.866447	0.911311	0.0467073	0.999951
ENSG00000105983.20	LMBR1	0.331901	6.36165	0.0468328	0.999951
ENSG00000174804.3	FZD4	0.676933	5.80769	0.0468722	0.999951
ENSG00000088305.18	DNMT3B	-0.512391	4.81783	0.0469099	0.999951
ENSG00000101938.14	CHRDL1	1.54709	1.5197	0.0470204	0.999951
ENSG00000207468.1	SNORA19	-0.635769	0.84902	0.0471916	0.999951
ENSG00000162687.17	KCNT2	1.19021	3.13627	0.0472367	0.999951
ENSG00000080573.6	COL5A3	-0.977841	2.3009	0.0472534	0.999951
ENSG00000166681.13	BEX3	0.400191	5.74334	0.0473289	0.999951
ENSG00000148634.15	HERC4	-0.237595	7.02939	0.047338	0.999951
ENSG00000073803.13	MAP3K13	0.425167	4.66938	0.047561	0.999951
ENSG00000228223.3	HCG11	0.636648	-0.21405	0.0475663	0.999951
ENSG00000073670.13	ADAM11	1.08149	-0.375792	0.0475774	0.999951
ENSG00000074603.18	DPP8	0.264011	5.87033	0.0477825	0.999951
ENSG00000141699.10	RETREG3	0.29314	4.19009	0.0480093	0.999951
ENSG00000204237.4	OXLD1	0.596865	-0.139879	0.0480421	0.999951
ENSG00000149480.6	MTA2	0.221975	6.24432	0.0481572	0.999951
ENSG00000166928.10	MS4A14	-0.942208	1.36216	0.048482	0.999951
ENSG00000243232.4	PCDHAC2	-0.978773	0.913121	0.0485775	0.999951
ENSG00000118496.4	FBXO30	-0.367301	4.70217	0.0486026	0.999951
ENSG00000100991.11	TRPC4AP	-0.256977	6.6719	0.0487244	0.999951
ENSG00000205937.11	RNPS1	0.268611	5.88011	0.0488236	0.999951
ENSG00000106524.8	ANKMY2	-0.408619	3.56448	0.0488684	0.999951
ENSG00000188707.5	ZBED6CL	0.624097	0.970923	0.0489002	0.999951
ENSG00000157796.17	WDR19	-0.372971	6.26351	0.0490409	0.999951
ENSG00000144048.10	DUSP11	0.323781	5.0202	0.0491087	0.999951
ENSG00000196605.7	ZNF846	-0.529796	4.43676	0.0491547	0.999951
ENSG00000168936.10	TMEM129	0.449713	1.66378	0.0493564	0.999951
ENSG00000130844.17	ZNF331	-0.688333	5.17043	0.0494162	0.999951
ENSG00000156218.12	ADAMTSL3	0.858866	3.10204	0.0494355	0.999951
ENSG00000168175.14	MAPK1IP1L	-0.277538	4.52129	0.049518	0.999951
ENSG00000204252.13	HLA-DOA	1.15439	1.04837	0.0496171	0.999951
ENSG00000117543.20	DPH5	0.367371	4.41627	0.0496856	0.999951
ENSG00000162139.9	NEU3	0.417621	3.58305	0.0497337	0.999951
ENSG00000165626.17	BEND7	0.589092	4.75647	0.0497789	0.999951
ENSG00000175324.9	LSM1	0.466357	3.65373	0.0497908	0.999951
ENSG00000242960.1	FTH1P23	0.582816	1.37872	0.0498326	0.999951
ENSG00000124098.9	FAM210B	0.400046	3.51618	0.049893	0.999951
ENSG00000013619.13	MAMLD1	0.656173	4.73952	0.0499484	0.999951
ENSG00000145743.15	FBXL17	-0.352018	4.20041	0.0501621	0.999951
ENSG00000235859.5	AC006978.1	-0.452511	1.06891	0.0503024	0.999951
ENSG00000087116.15	ADAMTS2	-1.09538	3.75462	0.0503303	0.999951
ENSG00000114107.8	CEP70	0.448991	6.54298	0.0504294	0.999951
ENSG00000238227.7	TMEM250	0.514911	0.531665	0.0504503	0.999951
ENSG00000135185.11	TMEM243	0.400363	3.69887	0.0505023	0.999951
ENSG00000111860.13	CEP85L	-0.456595	5.27741	0.050571	0.999951
ENSG00000205189.11	ZBTB10	-0.435783	7.44972	0.0509689	0.999951
ENSG00000100220.11	RTCB	-0.33325	5.41405	0.05099	0.999951
ENSG00000204370.10	SDHD	0.438763	4.72129	0.051338	0.999951
ENSG00000151689.12	INPP1	-0.43789	3.10738	0.0513607	0.999951
ENSG00000166971.16	AKTIP	0.336758	3.65872	0.0513992	0.999951
ENSG00000100714.15	MTHFD1	-0.309697	7.65859	0.0513993	0.999951
ENSG00000185641.6	AC034236.1	0.573171	0.648057	0.0515063	0.999951
ENSG00000188171.15	ZNF626	0.685838	6.42433	0.0515166	0.999951
ENSG00000025800.13	KPNA6	-0.286542	5.77265	0.0516399	0.999951
ENSG00000134597.15	RBMX2	0.31625	4.28653	0.0517073	0.999951
ENSG00000131791.7	PRKAB2	-0.404142	2.55478	0.0518364	0.999951
ENSG00000110628.14	SLC22A18	-0.582928	2.23079	0.0519486	0.999951
ENSG00000175087.9	PDIK1L	-0.340605	2.80469	0.0520636	0.999951
ENSG00000047346.12	FAM214A	0.337436	6.26279	0.0520977	0.999951
ENSG00000184014.7	DENND5A	-0.269344	6.5014	0.0521394	0.999951
ENSG00000109079.9	TNFAIP1	-0.381277	3.39675	0.0521638	0.999951
ENSG00000125686.11	MED1	0.25919	6.81428	0.0523005	0.999951
ENSG00000260267.1	AC026471.1	0.468562	1.83989	0.0524343	0.999951
ENSG00000267128.1	RNF157-AS1	1.00879	0.88868	0.0525499	0.999951
ENSG00000112855.15	HARS2	-0.299079	6.19283	0.0527725	0.999951
ENSG00000163590.13	PPM1L	0.764456	1.16579	0.0529423	0.999951
ENSG00000162627.16	SNX7	-0.568647	4.43979	0.0529536	0.999951
ENSG00000180957.17	PITPNB	-0.366278	6.17205	0.0530971	0.999951
ENSG00000249158.6	PCDHA11	-1.27129	1.38609	0.0533085	0.999951
ENSG00000148053.15	NTRK2	1.28936	2.09063	0.0534183	0.999951
ENSG00000172115.8	CYCS	-0.415123	6.19393	0.0535713	0.999951
ENSG00000178761.14	FAM219B	0.393471	2.26176	0.05369	0.999951
ENSG00000010818.9	HIVEP2	-0.363701	7.59305	0.0537249	0.999951
ENSG00000075420.12	FNDC3B	-0.308152	8.63332	0.0538719	0.999951
ENSG00000090263.15	MRPS33	0.377008	4.2661	0.0538782	0.999951
ENSG00000108604.15	SMARCD2	0.324428	5.13193	0.0539118	0.999951
ENSG00000235590.7	GNAS-AS1	0.982609	1.56878	0.0540636	0.999951
ENSG00000240668.1	KRT8P36	-0.878889	0.400178	0.054102	0.999951
ENSG00000280758.1	AL356481.3	0.879595	-0.28457	0.0541093	0.999951
ENSG00000164463.12	CREBRF	-0.330883	5.80865	0.0541166	0.999951
ENSG00000129071.9	MBD4	0.249351	6.08103	0.0542005	0.999951
ENSG00000117461.14	PIK3R3	0.562667	1.07112	0.0543597	0.999951
ENSG00000279738.1	AL022311.1	-0.454419	0.813303	0.0544162	0.999951
ENSG00000137673.8	MMP7	1.34754	4.82773	0.0545041	0.999951
ENSG00000110048.11	OSBP	0.1923	6.29391	0.0545263	0.999951
ENSG00000117262.18	GPR89A	-0.383078	3.43341	0.0545544	0.999951
ENSG00000130511.15	SSBP4	-0.422303	3.46277	0.0546603	0.999951
ENSG00000150893.10	FREM2	1.65211	2.26585	0.0546755	0.999951
ENSG00000114656.11	KIAA1257	0.890301	1.05847	0.0547095	0.999951
ENSG00000235314.1	LINC00957	1.00075	-0.134125	0.0547536	0.999951
ENSG00000134287.9	ARF3	0.305951	2.99413	0.0548576	0.999951
ENSG00000133703.11	KRAS	-0.571931	5.58927	0.0550289	0.999951
ENSG00000164379.6	FOXQ1	1.14943	1.82245	0.0550318	0.999951
ENSG00000156304.14	SCAF4	0.237442	6.78484	0.0550358	0.999951
ENSG00000231409.3	AC018868.1	0.636283	1.84156	0.0552265	0.999951
ENSG00000011243.17	AKAP8L	-0.345455	6.52512	0.0553677	0.999951
ENSG00000164038.14	SLC9B2	0.622648	2.14588	0.0554048	0.999951
ENSG00000200181.1	SNORD85	-0.520768	0.313481	0.0554222	0.999951
ENSG00000204524.6	ZNF805	-0.304189	5.26131	0.0554392	0.999951
ENSG00000140459.17	CYP11A1	1.4523	0.262903	0.0554559	0.999951
ENSG00000011638.10	TMEM159	0.743242	1.6145	0.0555191	0.999951
ENSG00000108506.12	INTS2	0.333948	5.14148	0.0556875	0.999951
ENSG00000281344.1	HELLPAR	-0.858156	1.94866	0.0557129	0.999951
ENSG00000011009.10	LYPLA2	-0.369873	3.93106	0.0557236	0.999951
ENSG00000234773.7	AC012618.3	-0.759862	1.75334	0.055802	0.999951
ENSG00000117758.13	STX12	-0.267175	4.47639	0.0559445	0.999951
ENSG00000113108.19	APBB3	-0.407835	3.67653	0.0559812	0.999951
ENSG00000196152.10	ZNF79	-0.357281	3.4359	0.0561416	0.999951
ENSG00000162722.8	TRIM58	1.2708	1.79081	0.0562689	0.999951
ENSG00000252712.1	SCARNA14	0.621387	1.45263	0.0563138	0.999951
ENSG00000011021.22	CLCN6	-0.320122	4.58609	0.0563388	0.999951
ENSG00000213516.9	RBMXL1	0.320034	4.77104	0.0564267	0.999951
ENSG00000100027.14	YPEL1	-0.602115	2.15138	0.0566978	0.999951
ENSG00000239389.7	PCDHA13	-1.13933	1.73277	0.0567578	0.999951
ENSG00000126804.13	ZBTB1	-0.276837	6.5838	0.0571015	0.999951
ENSG00000080031.9	PTPRH	-1.20373	0.933626	0.0571952	0.999951
ENSG00000115504.14	EHBP1	0.302088	6.63596	0.0573152	0.999951
ENSG00000150938.9	CRIM1	0.417947	6.21058	0.0573628	0.999951
ENSG00000136997.17	MYC	0.535924	5.31584	0.0573887	0.999951
ENSG00000182768.8	NGRN	0.430124	0.0957994	0.0573978	0.999951
ENSG00000218175.2	AC016739.1	0.585765	1.18853	0.0574339	0.999951
ENSG00000180530.10	NRIP1	0.574557	6.64415	0.0574569	0.999951
ENSG00000198929.12	NOS1AP	-0.564213	3.71673	0.0574726	0.999951
ENSG00000085563.14	ABCB1	1.02914	2.54467	0.057717	0.999951
ENSG00000279058.2	AGAP14P	1.167	1.3012	0.0577521	0.999951
ENSG00000198208.11	RPS6KL1	-1.14991	0.300812	0.0580524	0.999951
ENSG00000105479.15	CCDC114	-0.964672	1.33085	0.0581571	0.999951
ENSG00000136754.17	ABI1	-0.265334	6.42691	0.0583097	0.999951
ENSG00000064225.12	ST3GAL6	0.606849	4.96551	0.0583253	0.999951
ENSG00000088298.12	EDEM2	-0.331901	4.74069	0.0584558	0.999951
ENSG00000198791.11	CNOT7	0.324696	5.66146	0.0584559	0.999951
ENSG00000136859.9	ANGPTL2	-0.796714	1.88385	0.0585185	0.999951
ENSG00000156509.13	FBXO43	-0.846166	0.377579	0.058581	0.999951
ENSG00000242071.3	RPL7AP6	0.505974	2.09782	0.0585859	0.999951
ENSG00000226084.5	AC113935.1	0.538438	2.31277	0.0588088	0.999951
ENSG00000159131.16	GART	0.27843	6.85438	0.0588531	0.999951
ENSG00000140464.19	PML	0.371428	6.12428	0.058884	0.999951
ENSG00000218336.8	TENM3	-1.67361	2.96103	0.0588943	0.999951
ENSG00000156170.12	NDUFAF6	-0.362269	5.38361	0.0590974	0.999951
ENSG00000231646.5	FSIP2-AS1	-1.00243	-0.148217	0.0593593	0.999951
ENSG00000164976.8	MYORG	-0.723315	1.38319	0.059484	0.999951
ENSG00000247137.8	AP000873.2	0.537725	1.07432	0.0595777	0.999951
ENSG00000103227.18	LMF1	0.535496	3.40083	0.0596833	0.999951
ENSG00000198276.15	UCKL1	-0.342551	4.48635	0.0599031	0.999951
ENSG00000153786.12	ZDHHC7	0.304655	4.35629	0.0599523	0.999951
ENSG00000115808.11	STRN	0.25643	6.54469	0.059998	0.999951
ENSG00000100124.14	ANKRD54	-0.492236	1.46853	0.0600029	0.999951
ENSG00000171574.17	ZNF584	-0.520858	3.0348	0.0600375	0.999951
ENSG00000097096.8	SYDE2	0.438223	4.87139	0.0601172	0.999951
ENSG00000182858.13	ALG12	0.368128	3.456	0.0601398	0.999951
ENSG00000261373.1	VPS9D1-AS1	0.563123	2.57656	0.0603006	0.999951
ENSG00000180938.5	ZNF572	0.433409	3.97358	0.060323	0.999951
ENSG00000160767.20	FAM189B	0.349287	3.721	0.0604791	0.999951
ENSG00000198342.5	ZNF442	-0.554192	3.72649	0.060516	0.999951
ENSG00000156113.22	KCNMA1	0.71334	6.47769	0.0608646	0.999951
ENSG00000135341.17	MAP3K7	0.280866	6.39173	0.0608802	0.999951
ENSG00000188554.13	NBR1	0.234782	6.53886	0.0609352	0.999951
ENSG00000172264.17	MACROD2	0.566216	4.55957	0.0609669	0.999951
ENSG00000099889.13	ARVCF	-0.510406	2.74832	0.0609732	0.999951
ENSG00000116791.13	CRYZ	0.438321	4.18562	0.0611384	0.999951
ENSG00000107077.18	KDM4C	-0.363639	6.14942	0.0612064	0.999951
ENSG00000153094.22	BCL2L11	-0.379007	5.04368	0.0612378	0.999951
ENSG00000250722.5	SELENOP	0.657396	6.60738	0.0612537	0.999951
ENSG00000171951.4	SCG2	-1.37348	0.0853917	0.0612638	0.999951
ENSG00000168014.16	C2CD3	0.269009	7.24579	0.0614522	0.999951
ENSG00000136243.12	NUPL2	-0.289917	4.92081	0.0615628	0.999951
ENSG00000147526.19	TACC1	0.655871	5.87579	0.0616293	0.999951
ENSG00000100280.16	AP1B1	-0.348836	5.17429	0.0617308	0.999951
ENSG00000257489.6	AC010203.1	-0.651308	0.340337	0.061837	0.999951
ENSG00000234771.3	SLC25A25-AS1	0.504668	0.387956	0.0619596	0.999951
ENSG00000155158.20	TTC39B	-0.454502	4.45967	0.0620612	0.999951
ENSG00000267169.1	AC022098.1	-0.676802	0.0425553	0.0621173	0.999951
ENSG00000184787.18	UBE2G2	0.32309	4.57221	0.0621773	0.999951
ENSG00000213380.15	COG8	0.353778	2.96151	0.0622869	0.999951
ENSG00000104946.12	TBC1D17	-0.297264	4.68536	0.0622979	0.999951
ENSG00000133561.15	GIMAP6	0.88364	0.571841	0.0624458	0.999951
ENSG00000131469.14	RPL27	0.312501	7.59893	0.0625879	0.999951
ENSG00000111790.13	FGFR1OP2	-0.416169	4.78766	0.0626999	0.999951
ENSG00000105655.18	ISYNA1	-0.493147	5.16493	0.062707	0.999951
ENSG00000224831.3	TMEM183B	0.534733	0.250179	0.0627075	0.999951
ENSG00000164296.6	TIGD6	0.42043	1.36864	0.0627212	0.999951
ENSG00000204264.9	PSMB8	0.578372	5.16262	0.0628006	0.999951
ENSG00000198887.8	SMC5	-0.350542	7.9253	0.062815	0.999951
ENSG00000103549.21	RNF40	0.263666	5.78429	0.0628361	0.999951
ENSG00000166483.10	WEE1	-0.430173	5.96838	0.0628696	0.999951
ENSG00000137168.7	PPIL1	0.425534	3.60738	0.0629245	0.999951
ENSG00000181790.11	ADGRB1	-1.18702	0.0810884	0.0630083	0.999951
ENSG00000184545.10	DUSP8	-0.82114	0.716031	0.0631131	0.999951
ENSG00000197345.12	MRPL21	0.33096	4.42591	0.0631725	0.999951
ENSG00000180098.9	TRNAU1AP	-0.326216	3.56553	0.06319	0.999951
ENSG00000205085.11	FAM71F2	-0.646184	2.23466	0.0632793	0.999951
ENSG00000078699.21	CBFA2T2	-0.300217	5.23342	0.0632809	0.999951
ENSG00000100336.17	APOL4	-0.85401	2.93853	0.0633376	0.999951
ENSG00000185658.13	BRWD1	0.278844	8.34978	0.0633548	0.999951
ENSG00000108510.9	MED13	0.258199	7.88328	0.0633919	0.999951
ENSG00000178802.17	MPI	0.337595	4.64483	0.0633928	0.999951
ENSG00000162591.15	MEGF6	-0.668897	3.80637	0.0633969	0.999951
ENSG00000020426.10	MNAT1	-0.365247	4.55486	0.0635186	0.999951
ENSG00000143970.16	ASXL2	0.233181	7.00401	0.0635483	0.999951
ENSG00000220305.1	HNRNPH1P1	0.494943	1.56146	0.0636504	0.999951
ENSG00000172469.15	MANEA	-0.362947	4.32701	0.0637197	0.999951
ENSG00000186625.13	KATNA1	-0.320774	3.78937	0.0637318	0.999951
ENSG00000251669.5	FAM86EP	0.661665	2.59217	0.0637488	0.999951
ENSG00000134013.15	LOXL2	-0.623807	3.65371	0.0637898	0.999951
ENSG00000100150.17	DEPDC5	-0.314749	4.06625	0.0637966	0.999951
ENSG00000074416.14	MGLL	0.695723	3.23744	0.0639269	0.999951
ENSG00000197905.8	TEAD4	0.477133	3.49394	0.0640056	0.999951
ENSG00000204130.13	RUFY2	-0.263568	5.68774	0.0640748	0.999951
ENSG00000125457.14	MIF4GD	0.516815	1.62316	0.0641377	0.999951
ENSG00000055609.17	KMT2C	0.255919	10.067	0.064309	0.999951
ENSG00000134014.16	ELP3	0.354933	5.85286	0.0644577	0.999951
ENSG00000104852.14	SNRNP70	-0.309222	6.81197	0.0645802	0.999951
ENSG00000160789.19	LMNA	-0.47208	7.86865	0.0646324	0.999951
ENSG00000120306.10	CYSTM1	-0.48297	2.33652	0.0647093	0.999951
ENSG00000143387.12	CTSK	-0.746557	5.09188	0.0649223	0.999951
ENSG00000158122.11	PRXL2C	-0.489583	2.42988	0.065004	0.999951
ENSG00000162783.10	IER5	-0.543246	2.40779	0.0650785	0.999951
ENSG00000127364.3	TAS2R4	0.649846	2.63707	0.0653094	0.999951
ENSG00000264940.4	SNORD3C	-0.695362	3.06902	0.0653884	0.999951
ENSG00000102554.13	KLF5	-0.443087	6.83744	0.0654304	0.999951
ENSG00000141580.15	WDR45B	0.359635	7.53256	0.0654351	0.999951
ENSG00000145833.15	DDX46	-0.227428	7.68496	0.0654393	0.999951
ENSG00000152944.8	MED21	-0.45071	3.79928	0.0657041	0.999951
ENSG00000136514.2	RTP4	0.930292	2.0397	0.0657801	0.999951
ENSG00000184481.16	FOXO4	0.381817	3.15231	0.0658447	0.999951
ENSG00000165029.15	ABCA1	-0.390131	8.13547	0.0658746	0.999951
ENSG00000171298.12	GAA	-0.426343	4.93059	0.0660793	0.999951
ENSG00000138801.8	PAPSS1	0.311465	5.39762	0.0661943	0.999951
ENSG00000204962.5	PCDHA8	-1.21884	0.418956	0.0662165	0.999951
ENSG00000139266.5	2022-03-09	0.410865	1.3729	0.0662223	0.999951
ENSG00000065923.9	SLC9A7	0.414435	4.26705	0.0662644	0.999951
ENSG00000252690.3	AC105339.2	0.547868	0.0571996	0.0664243	0.999951
ENSG00000213326.4	RPS7P11	0.520019	2.62178	0.0664511	0.999951
ENSG00000151790.8	TDO2	-1.22343	1.33363	0.0666496	0.999951
ENSG00000230795.3	HLA-K	0.993914	1.14597	0.0667821	0.999951
ENSG00000197461.13	PDGFA	-0.647121	2.2166	0.0668812	0.999951
ENSG00000179335.18	CLK3	0.274506	4.68635	0.0668851	0.999951
ENSG00000105810.9	CDK6	0.674131	3.28202	0.0669106	0.999951
ENSG00000006757.11	PNPLA4	0.452613	3.11372	0.0671073	0.999951
ENSG00000152558.14	TMEM123	0.382941	7.01464	0.0671791	0.999951
ENSG00000138166.5	DUSP5	-0.854031	2.03196	0.0672594	0.999951
ENSG00000104549.11	SQLE	0.52853	5.8794	0.0673084	0.999951
ENSG00000128039.10	SRD5A3	-0.563895	4.16036	0.0676158	0.999951
ENSG00000196335.12	STK31	-1.06435	2.14197	0.0676554	0.999951
ENSG00000213553.4	RPLP0P6	0.446473	3.74425	0.0676822	0.999951
ENSG00000162735.18	PEX19	0.26741	6.16322	0.0677388	0.999951
ENSG00000093000.18	NUP50	0.286178	5.67945	0.0678233	0.999951
ENSG00000184110.14	EIF3C	0.396196	5.82951	0.0679668	0.999951
ENSG00000100983.10	GSS	-0.310865	5.33448	0.0679786	0.999951
ENSG00000259726.1	CSPG4P11	0.95381	1.30317	0.0680419	0.999951
ENSG00000166181.12	API5	0.273104	6.74586	0.0680485	0.999951
ENSG00000138641.16	HERC3	-0.392609	4.93762	0.0683698	0.999951
ENSG00000158201.9	ABHD3	-0.562843	2.5475	0.0684528	0.999951
ENSG00000236814.1	AC046176.1	-0.601075	0.0577379	0.0685371	0.999951
ENSG00000148600.14	CDHR1	1.16186	3.10928	0.0686817	0.999951
ENSG00000176014.12	TUBB6	-0.658764	4.54525	0.0687302	0.999951
ENSG00000160294.10	MCM3AP	0.25438	6.81024	0.0688302	0.999951
ENSG00000176700.20	SCAND2P	0.422522	2.62688	0.0689331	0.999951
ENSG00000186812.12	ZNF397	0.373188	6.51079	0.0689489	0.999951
ENSG00000160055.19	TMEM234	-0.357785	3.44954	0.0690709	0.999951
ENSG00000157823.16	AP3S2	0.45139	1.12863	0.0690979	0.999951
ENSG00000205609.12	EIF3CL	0.408062	2.33016	0.0692308	0.999951
ENSG00000188895.11	MSL1	0.242283	6.46667	0.0693512	0.999951
ENSG00000198805.11	PNP	-0.518839	4.20072	0.0693671	0.999951
ENSG00000162923.15	WDR26	0.231186	7.58042	0.0696308	0.999951
ENSG00000235174.1	RPL39P3	0.424759	2.96892	0.0696917	0.999951
ENSG00000164506.14	STXBP5	-0.421898	6.27712	0.0697256	0.999951
ENSG00000260872.1	RP11-680G24.5	0.864278	0.567512	0.0697758	0.999951
ENSG00000166503.8	HDGFL3	0.604083	5.31062	0.069863	0.999951
ENSG00000117481.10	NSUN4	0.273222	4.02417	0.0698767	0.999951
ENSG00000142733.15	MAP3K6	-0.477031	3.45744	0.0699169	0.999951
ENSG00000100320.22	RBFOX2	-0.304838	6.05512	0.0701371	0.999951
ENSG00000165895.18	ARHGAP42	0.56147	4.59275	0.070534	0.999951
ENSG00000114796.15	KLHL24	-0.34177	6.79597	0.070596	0.999951
ENSG00000196914.8	ARHGEF12	0.299657	9.04726	0.0706912	0.999951
ENSG00000147421.17	HMBOX1	0.30373	5.6101	0.0709181	0.999951
ENSG00000164659.14	KIAA1324L	0.963358	4.5393	0.0709193	0.999951
ENSG00000213699.8	SLC35F6	0.363461	2.79398	0.0709473	0.999951
ENSG00000129691.15	ASH2L	0.32241	5.79898	0.0713445	0.999951
ENSG00000085788.13	DDHD2	0.404559	5.66785	0.0713702	0.999951
ENSG00000183426.16	NPIPA1	-0.502685	5.56719	0.0714918	0.999951
ENSG00000163214.20	DHX57	0.231625	6.16962	0.0716195	0.999951
ENSG00000142102.15	PGGHG	-0.82093	5.66406	0.0716702	0.999951
ENSG00000051382.8	PIK3CB	0.297786	6.70953	0.0716845	0.999951
ENSG00000144278.14	GALNT13	-1.30792	1.19522	0.0719439	0.999951
ENSG00000171865.9	RNASEH1	0.295486	3.87492	0.0719504	0.999951
ENSG00000141279.15	NPEPPS	-0.200927	7.77928	0.0720457	0.999951
ENSG00000137275.13	RIPK1	-0.274019	5.04523	0.0722759	0.999951
ENSG00000115816.14	CEBPZ	0.256107	6.89332	0.0723554	0.999951
ENSG00000162772.16	ATF3	-0.951533	4.16088	0.0724463	0.999951
ENSG00000171103.10	TRMT61B	0.261432	4.17409	0.0725561	0.999951
ENSG00000215790.7	SLC35E2A	0.486961	3.94	0.072604	0.999951
ENSG00000104450.12	SPAG1	-0.588346	4.03762	0.0727068	0.999951
ENSG00000128915.11	ICE2	0.272771	6.33072	0.072754	0.999951
ENSG00000085274.15	MYNN	-0.265263	5.60258	0.0727918	0.999951
ENSG00000198216.11	CACNA1E	-1.51873	2.251	0.0728005	0.999951
ENSG00000167258.13	CDK12	0.215818	7.40969	0.0728344	0.999951
ENSG00000001629.9	ANKIB1	0.197925	7.3112	0.0729878	0.999951
ENSG00000142784.15	WDTC1	-0.308002	5.22899	0.0730225	0.999951
ENSG00000125447.17	GGA3	0.297319	5.22172	0.0731199	0.999951
ENSG00000161533.11	ACOX1	0.2389	6.60408	0.073146	0.999951
ENSG00000135931.17	ARMC9	-0.332756	5.40253	0.0732062	0.999951
ENSG00000174705.12	SH3PXD2B	-0.411349	5.67731	0.0732467	0.999951
ENSG00000167395.10	ZNF646	0.324834	4.36414	0.0732524	0.999951
ENSG00000123739.10	PLA2G12A	0.429018	1.68862	0.0732545	0.999951
ENSG00000163348.3	PYGO2	0.308257	1.68602	0.0733105	0.999951
ENSG00000104497.13	SNX16	-0.409162	3.83372	0.0733237	0.999951
ENSG00000166188.2	ZNF319	0.437631	1.00932	0.0735726	0.999951
ENSG00000268568.1	AC007228.1	1.10749	0.148147	0.073573	0.999951
ENSG00000106701.11	FSD1L	-0.406786	4.3114	0.0737372	0.999951
ENSG00000156958.14	GALK2	0.282163	4.7742	0.0740365	0.999951
ENSG00000122574.10	WIPF3	0.826249	1.57758	0.0742997	0.999951
ENSG00000135090.13	TAOK3	0.378112	5.60477	0.0745177	0.999951
ENSG00000122861.15	PLAU	-0.824033	3.32592	0.0746454	0.999951
ENSG00000201592.1	RF00494	-0.601918	2.18326	0.0747015	0.999951
ENSG00000234742.1	AC144530.1	0.595279	1.194	0.074715	0.999951
ENSG00000232472.1	EEF1B2P3	0.514366	2.50928	0.074731	0.999951
ENSG00000124935.3	SCGB1D2	1.2892	1.16853	0.0747876	0.999951
ENSG00000111647.12	UHRF1BP1L	-0.266764	5.90561	0.0748008	0.999951
ENSG00000129055.12	ANAPC13	0.327309	2.87036	0.0748558	0.999951
ENSG00000100644.16	HIF1A	-0.299186	8.21539	0.0749029	0.999951
ENSG00000197603.13	CPLANE1	-0.333652	8.27998	0.0749427	0.999951
ENSG00000166762.17	CATSPER2	-0.40964	5.06051	0.0750126	0.999951
ENSG00000231205.7	ZNF826P	1.2917	1.80509	0.0750963	0.999951
ENSG00000145780.7	FEM1C	-0.298174	4.91303	0.075349	0.999951
ENSG00000066185.12	ZMYND12	0.713387	1.32494	0.0753509	0.999951
ENSG00000105357.16	MYH14	-0.659388	7.1958	0.0754598	0.999951
ENSG00000196154.11	S100A4	-0.748137	3.85156	0.0757881	0.999951
ENSG00000141646.13	SMAD4	0.268429	6.05525	0.0758898	0.999951
ENSG00000115109.13	EPB41L5	-0.440046	6.43782	0.075928	0.999951
ENSG00000180398.12	MCFD2	0.253905	5.23013	0.0762779	0.999951
ENSG00000198130.15	HIBCH	-0.33386	6.69767	0.0763179	0.999951
ENSG00000240682.9	ISY1	0.420673	-0.25398	0.0764247	0.999951
ENSG00000092094.10	OSGEP	-0.27411	4.83371	0.0764261	0.999951
ENSG00000100129.17	EIF3L	-0.386008	6.80097	0.0766876	0.999951
ENSG00000258727.1	AL135999.1	0.431642	2.65081	0.0767259	0.999951
ENSG00000238228.1	OR7E7P	1.0025	-0.0587017	0.0768226	0.999951
ENSG00000141574.7	SECTM1	0.95609	0.541838	0.076886	0.999951
ENSG00000117362.12	APH1A	0.296158	5.54046	0.0769317	0.999951
ENSG00000155974.12	GRIP1	0.699756	4.02802	0.0769848	0.999951
ENSG00000241878.11	PISD	-0.416495	4.07458	0.076986	0.999951
ENSG00000119703.13	ZC2HC1C	-0.493469	2.0193	0.0771989	0.999951
ENSG00000181031.15	RPH3AL	-0.822196	0.507707	0.0772329	0.999951
ENSG00000147121.15	KRBOX4	0.365202	4.21068	0.0772478	0.999951
ENSG00000137575.11	SDCBP	-0.333754	6.68161	0.0773269	0.999951
ENSG00000186205.12	2022-03-01	0.571684	3.57566	0.077353	0.999951
ENSG00000099331.13	MYO9B	-0.276503	7.65947	0.0775378	0.999951
ENSG00000205771.6	CATSPER2P1	0.578614	3.75511	0.0775467	0.999951
ENSG00000111801.15	BTN3A3	0.460367	5.84426	0.0775776	0.999951
ENSG00000249839.1	AC011330.1	-1.41584	0.396621	0.0777786	0.999951
ENSG00000178234.12	GALNT11	0.294196	5.19255	0.0778042	0.999951
ENSG00000198237.8	AC131392.1	-1.01321	-0.14743	0.0779324	0.999951
ENSG00000118276.11	B4GALT6	0.610917	2.77223	0.0783233	0.999951
ENSG00000164828.17	SUN1	-0.301077	6.88336	0.0784194	0.999951
ENSG00000197024.8	ZNF398	0.318322	3.95279	0.0786488	0.999951
ENSG00000254454.2	RCC2P6	0.797735	1.87844	0.0787016	0.999951
ENSG00000168077.13	SCARA3	0.755987	5.23367	0.0787412	0.999951
ENSG00000082175.14	PGR	1.38724	2.37541	0.0788356	0.999951
ENSG00000180773.14	SLC36A4	-0.645627	3.44495	0.0788402	0.999951
ENSG00000164542.12	KIAA0895	-0.397464	3.20802	0.0788936	0.999951
ENSG00000114999.7	TTL	-0.365	4.02928	0.0789061	0.999951
ENSG00000189221.9	MAOA	0.870924	3.69	0.0789243	0.999951
ENSG00000011028.13	MRC2	-0.504483	5.08132	0.0789329	0.999951
ENSG00000240972.1	MIF	-0.444092	3.22179	0.0790685	0.999951
ENSG00000134531.9	EMP1	-0.683607	5.71388	0.0791668	0.999951
ENSG00000100142.14	POLR2F	-0.331973	3.47492	0.0791961	0.999951
ENSG00000143190.22	POU2F1	-0.176492	5.46457	0.0792443	0.999951
ENSG00000184232.8	OAF	0.600255	0.902508	0.0793146	0.999951
ENSG00000105738.10	SIPA1L3	0.328451	6.27152	0.0795553	0.999951
ENSG00000184675.10	AMER1	0.344648	4.07469	0.0795743	0.999951
ENSG00000204622.11	HLA-J	-0.964533	0.00325501	0.0796014	0.999951
ENSG00000110841.13	PPFIBP1	-0.391475	8.16961	0.0796385	0.999951
ENSG00000078269.14	SYNJ2	-0.395085	5.28572	0.0796741	0.999951
ENSG00000103888.16	CEMIP	-0.686884	6.11747	0.0797516	0.999951
ENSG00000171295.12	ZNF440	-0.44399	7.13363	0.0797783	0.999951
ENSG00000185274.11	GALNT17	1.31669	2.52768	0.0798608	0.999951
ENSG00000138085.16	ATRAID	0.283634	5.52557	0.079867	0.999951
ENSG00000100023.18	PPIL2	-0.299049	5.03716	0.0798976	0.999951
ENSG00000149489.8	ROM1	0.698115	0.243874	0.0804122	0.999951
ENSG00000129474.15	AJUBA	0.453399	3.65483	0.0805166	0.999951
ENSG00000166130.14	IKBIP	-0.435272	3.13549	0.0808532	0.999951
ENSG00000139329.4	LUM	-1.16861	4.84711	0.0809032	0.999951
ENSG00000168811.6	IL12A	0.994671	0.170323	0.0809329	0.999951
ENSG00000068878.14	PSME4	0.204502	8.07571	0.0809763	0.999951
ENSG00000198585.11	NUDT16	0.295116	3.88611	0.0810857	0.999951
ENSG00000215424.9	MCM3AP-AS1	0.484992	2.39522	0.0811188	0.999951
ENSG00000177042.14	TMEM80	-0.532576	2.06114	0.0811502	0.999951
ENSG00000206344.7	HCG27	0.661874	0.531682	0.0813568	0.999951
ENSG00000025293.16	PHF20	-0.199416	6.33733	0.0814614	0.999951
ENSG00000168542.14	COL3A1	-0.886283	10.2515	0.0815413	0.999951
ENSG00000135049.15	AGTPBP1	-0.274819	6.0587	0.0815906	0.999951
ENSG00000146833.15	TRIM4	0.541089	4.07912	0.0816383	0.999951
ENSG00000171621.13	SPSB1	-0.50498	2.76415	0.0817224	0.999951
ENSG00000133392.17	MYH11	1.36512	5.21055	0.0817598	0.999951
ENSG00000185627.17	PSMD13	-0.271546	5.81189	0.0818275	0.999951
ENSG00000124920.13	MYRF	-0.779032	4.73805	0.0818896	0.999951
ENSG00000163159.12	VPS72	0.247507	4.93166	0.0819199	0.999951
ENSG00000135392.16	DNAJC14	0.271625	3.03749	0.0819418	0.999951
ENSG00000090530.9	P3H2	0.698631	3.70818	0.0821427	0.999951
ENSG00000115677.16	HDLBP	0.274664	9.59959	0.0824467	0.999951
ENSG00000272779.1	AC245060.4	-0.377134	4.9097	0.0825713	0.999951
ENSG00000114638.7	UPK1B	1.21151	1.33665	0.0826819	0.999951
ENSG00000109534.16	GAR1	0.345219	3.53648	0.0827122	0.999951
ENSG00000189195.12	BTBD8	0.32163	5.45608	0.0827973	0.999951
ENSG00000078098.13	FAP	-1.28013	3.84576	0.082799	0.999951
ENSG00000015475.18	BID	0.465226	2.39195	0.0828607	0.999951
ENSG00000065308.4	TRAM2	-0.321863	3.78228	0.0828814	0.999951
ENSG00000122497.13	NBPF14	0.567422	7.99208	0.0830277	0.999951
ENSG00000118307.18	CASC1	-0.851277	4.29875	0.0831406	0.999951
ENSG00000177352.9	CCDC71	0.302827	3.43761	0.0833421	0.999951
ENSG00000132549.18	VPS13B	-0.268086	9.75375	0.0834159	0.999951
ENSG00000140367.11	UBE2Q2	0.351699	6.52591	0.0837836	0.999951
ENSG00000108100.17	CCNY	0.278703	6.38575	0.0838243	0.999951
ENSG00000100554.11	ATP6V1D	-0.262441	5.11633	0.0838365	0.999951
ENSG00000205930.8	C21orf62-AS1	0.744522	0.338219	0.0838557	0.999951
ENSG00000135365.15	PHF21A	0.232787	6.32877	0.0838629	0.999951
ENSG00000100038.19	TOP3B	-0.351003	4.08698	0.0839992	0.999951
ENSG00000123728.9	RAP2C	0.431235	2.29529	0.0840345	0.999951
ENSG00000141198.15	TOM1L1	0.347726	5.85615	0.0840742	0.999951
ENSG00000183779.6	ZNF703	0.69451	2.06646	0.0840934	0.999951
ENSG00000114395.10	CYB561D2	-0.686772	0.055722	0.0841453	0.999951
ENSG00000188938.16	FAM120AOS	0.339516	3.92734	0.0842396	0.999951
ENSG00000167986.13	DDB1	0.190139	7.83214	0.0843582	0.999951
ENSG00000101974.14	ATP11C	0.358931	5.85511	0.0847489	0.999951
ENSG00000249212.1	ATP1B1P1	-0.519801	-0.208559	0.085005	0.999951
ENSG00000172005.10	MAL	-1.33649	1.32574	0.0850501	0.999951
ENSG00000100234.11	TIMP3	-0.896208	4.35491	0.0851916	0.999951
ENSG00000116898.11	MRPS15	0.357628	4.82665	0.085208	0.999951
ENSG00000167632.15	TRAPPC9	-0.313562	7.38274	0.0854476	0.999951
ENSG00000082068.8	WDR70	-0.225681	6.67677	0.0858278	0.999951
ENSG00000083290.19	ULK2	-0.375143	4.60803	0.0859245	0.999951
ENSG00000224261.2	RPSAP18	0.90976	-0.0765464	0.0860279	0.999951
ENSG00000073711.10	PPP2R3A	0.373651	6.43969	0.0861447	0.999951
ENSG00000127125.8	PPCS	0.351148	5.2812	0.0861537	0.999951
ENSG00000174442.11	ZWILCH	0.319814	4.90337	0.0861594	0.999951
ENSG00000138795.9	LEF1	0.718331	4.2808	0.0862127	0.999951
ENSG00000134198.9	TSPAN2	1.0357	1.6237	0.0862367	0.999951
ENSG00000212747.4	RTL8B	0.51812	2.27216	0.0862382	0.999951
ENSG00000185730.7	ZNF696	-0.467641	1.71455	0.0862568	0.999951
ENSG00000163171.7	CDC42EP3	0.415807	2.51712	0.0862584	0.999951
ENSG00000101224.17	CDC25B	-0.408737	4.29834	0.0863368	0.999951
ENSG00000113369.8	ARRDC3	-0.394776	6.22224	0.0863388	0.999951
ENSG00000117600.12	PLPPR4	-1.00738	0.0655771	0.0863916	0.999951
ENSG00000180694.13	TMEM64	0.427693	3.28285	0.0864768	0.999951
ENSG00000111358.13	GTF2H3	0.342797	4.06526	0.0865169	0.999951
ENSG00000131437.15	KIF3A	-0.279079	5.7709	0.0866603	0.999951
ENSG00000141543.10	EIF4A3	-0.320843	5.57728	0.0866876	0.999951
ENSG00000140403.12	DNAJA4	0.589895	3.85156	0.0867534	0.999951
ENSG00000005801.17	ZNF195	-0.331781	6.50919	0.0870101	0.999951
ENSG00000166347.18	CYB5A	0.398996	5.13136	0.0870405	0.999951
ENSG00000185361.8	TNFAIP8L1	-0.458913	0.460157	0.0871898	0.999951
ENSG00000164548.10	TRA2A	-0.220988	5.99481	0.0872432	0.999951
ENSG00000122126.16	OCRL	0.207594	6.22011	0.087332	0.999951
ENSG00000282608.1	ADORA3	1.01307	0.531266	0.0873467	0.999951
ENSG00000116906.12	GNPAT	0.227785	6.97064	0.0874223	0.999951
ENSG00000062598.17	ELMO2	-0.250389	5.74308	0.087494	0.999951
ENSG00000135916.15	ITM2C	-0.685137	4.08193	0.0875227	0.999951
ENSG00000175548.8	ALG10B	0.350578	5.15961	0.0875629	0.999951
ENSG00000229638.1	RPL4P4	0.510198	3.39637	0.0877325	0.999951
ENSG00000187147.17	RNF220	0.247259	5.0405	0.0878166	0.999951
ENSG00000160256.12	FAM207A	0.462583	2.79194	0.0878275	0.999951
ENSG00000099812.8	MISP	-0.80696	3.08829	0.087882	0.999951
ENSG00000154945.6	ANKRD40	0.256223	4.57106	0.0879006	0.999951
ENSG00000076344.15	RGS11	-1.1401	0.18895	0.0880311	0.999951
ENSG00000166484.19	MAPK7	-0.324874	2.8913	0.0880345	0.999951
ENSG00000196642.18	RABL6	0.323218	5.51787	0.0881037	0.999951
ENSG00000133805.15	AMPD3	-0.383724	4.18629	0.088186	0.999951
ENSG00000011485.14	PPP5C	-0.28905	4.93184	0.088333	0.999951
ENSG00000100360.14	IFT27	-0.378734	2.67195	0.0883964	0.999951
ENSG00000226318.1	RPS3AP38	-0.446757	0.534191	0.0885103	0.999951
ENSG00000170471.14	RALGAPB	-0.21245	7.95877	0.0886756	0.999951
ENSG00000165912.15	PACSIN3	0.533164	2.5907	0.0887502	0.999951
ENSG00000188428.19	BLOC1S5	0.475737	0.625691	0.088916	0.999951
ENSG00000131507.10	NDFIP1	-0.233492	6.47968	0.0889802	0.999951
ENSG00000099940.11	SNAP29	-0.322185	4.51323	0.0890557	0.999951
ENSG00000005339.14	CREBBP	0.20883	9.48172	0.0890804	0.999951
ENSG00000159069.13	FBXW5	0.408777	4.12452	0.0891352	0.999951
ENSG00000205707.10	ETFRF1	-0.557282	2.28229	0.0892684	0.999951
ENSG00000067900.7	ROCK1	0.284212	8.41007	0.0894373	0.999951
ENSG00000139719.10	VPS33A	0.425938	-0.0941081	0.0896433	0.999951
ENSG00000197208.5	SLC22A4	-0.810395	2.0382	0.0896828	0.999951
ENSG00000005187.11	ACSM3	0.709016	4.48507	0.0897343	0.999951
ENSG00000134884.14	ARGLU1	-0.350922	7.56434	0.0897723	0.999951
ENSG00000204084.12	INPP5B	0.298967	5.03587	0.0898411	0.999951
ENSG00000168280.12	KIF5C	0.72101	4.97869	0.0899044	0.999951
ENSG00000101464.10	PIGU	-0.31574	4.03644	0.0900401	0.999951
ENSG00000116266.10	STXBP3	-0.217536	6.22781	0.0901417	0.999951
ENSG00000067221.13	STOML1	0.468379	0.529359	0.0901707	0.999951
ENSG00000124762.13	CDKN1A	-0.656486	2.97239	0.090199	0.999951
ENSG00000100325.14	ASCC2	-0.264365	5.52624	0.090366	0.999951
ENSG00000069943.9	PIGB	0.364735	3.90194	0.0904108	0.999951
ENSG00000166233.14	ARIH1	0.228043	6.82207	0.0904517	0.999951
ENSG00000128590.4	DNAJB9	-0.410432	3.86791	0.0904938	0.999951
ENSG00000118690.12	ARMC2	-0.435095	4.7825	0.0905168	0.999951
ENSG00000121851.12	POLR3GL	0.419681	3.55887	0.0905484	0.999951
ENSG00000172795.15	DCP2	-0.254563	5.6487	0.0906187	0.999951
ENSG00000101391.20	CDK5RAP1	-0.274095	4.24795	0.0907615	0.999951
ENSG00000108352.12	RAPGEFL1	0.477529	2.61927	0.0908586	0.999951
ENSG00000152332.15	UHMK1	0.254605	6.54738	0.0909072	0.999951
ENSG00000145348.16	TBCK	0.261109	5.85147	0.0909621	0.999951
ENSG00000143393.16	PI4KB	0.2408	6.07579	0.0911025	0.999951
ENSG00000261150.2	EPPK1	-0.631996	7.94698	0.0911034	0.999951
ENSG00000146909.7	NOM1	0.236308	5.3777	0.0911099	0.999951
ENSG00000079931.14	MOXD1	-1.16745	1.38472	0.0913316	0.999951
ENSG00000021776.10	AQR	0.222369	6.8115	0.0914082	0.999951
ENSG00000149016.15	TUT1	0.381247	2.88373	0.0915423	0.999951
ENSG00000264364.2	DYNLL2	0.277377	4.38001	0.0915646	0.999951
ENSG00000188672.18	RHCE	-1.02293	0.755374	0.0916638	0.999951
ENSG00000103479.15	RBL2	0.255125	7.31982	0.0917109	0.999951
ENSG00000081985.11	IL12RB2	0.913155	1.8665	0.0918707	0.999951
ENSG00000129353.14	SLC44A2	-0.360784	7.73034	0.0919817	0.999951
ENSG00000122547.10	EEPD1	-0.388052	2.89753	0.0921176	0.999951
ENSG00000279649.1	AC020978.9	0.624865	0.808657	0.0921957	0.999951
ENSG00000164695.4	CHMP4C	-0.418727	3.62706	0.0922544	0.999951
ENSG00000197857.13	ZNF44	-0.336644	6.5478	0.0924248	0.999951
ENSG00000109854.13	HTATIP2	0.501242	4.13696	0.0927694	0.999951
ENSG00000082898.16	XPO1	0.242252	9.13521	0.0928326	0.999951
ENSG00000102317.17	RBM3	-0.326945	6.38252	0.0928551	0.999951
ENSG00000204713.10	TRIM27	0.259408	5.23877	0.0928824	0.999951
ENSG00000229474.6	PATL2	0.727439	1.76963	0.0929562	0.999951
ENSG00000122958.14	VPS26A	-0.270213	6.02077	0.0931131	0.999951
ENSG00000116977.18	LGALS8	0.373693	5.35976	0.0931322	0.999951
ENSG00000076604.14	TRAF4	-0.334693	4.68111	0.0931627	0.999951
ENSG00000104973.17	MED25	-0.261243	5.82	0.093327	0.999951
ENSG00000107518.17	ATRNL1	1.3637	2.92781	0.0934293	0.999951
ENSG00000100228.12	RAB36	-0.559702	2.45873	0.0934554	0.999951
ENSG00000205413.7	SAMD9	0.609639	7.58846	0.0934772	0.999951
ENSG00000214389.2	RPS3AP26	0.279464	2.24141	0.0934781	0.999951
ENSG00000171135.14	JAGN1	0.474411	2.46377	0.0935123	0.999951
ENSG00000160746.12	ANO10	-0.257125	5.13104	0.0935523	0.999951
ENSG00000133316.15	WDR74	0.269088	4.40464	0.094078	0.999951
ENSG00000215529.12	EFCAB8	-0.964477	-0.0811823	0.0941319	0.999951
ENSG00000117614.9	SYF2	-0.296304	6.03165	0.0941739	0.999951
ENSG00000138400.12	MDH1B	-0.592261	3.03961	0.0941917	0.999951
ENSG00000206579.8	XKR4	-1.15026	1.04493	0.0946865	0.999951
ENSG00000115484.14	CCT4	0.262982	7.28805	0.0946871	0.999951
ENSG00000074047.21	GLI2	0.81276	2.7317	0.094788	0.999951
ENSG00000157540.20	DYRK1A	0.224192	6.74166	0.0950326	0.999951
ENSG00000006042.11	TMEM98	0.571033	3.35499	0.0951559	0.999951
ENSG00000163075.12	CFAP221	-1.00048	1.75858	0.0952561	0.999951
ENSG00000164111.14	ANXA5	-0.368245	7.12402	0.0952927	0.999951
ENSG00000105011.8	ASF1B	-0.69895	1.38528	0.0953436	0.999951
ENSG00000197647.11	ZNF433	-0.430859	4.80202	0.0955112	0.999951
ENSG00000189184.11	PCDH18	0.581706	2.50574	0.0955606	0.999951
ENSG00000214530.9	STARD10	0.399719	3.59377	0.0957059	0.999951
ENSG00000090487.10	SPG21	0.200913	7.17919	0.0957304	0.999951
ENSG00000159228.12	CBR1	0.468969	2.41393	0.0959286	0.999951
ENSG00000143409.15	MINDY1	0.401458	3.2879	0.0961209	0.999951
ENSG00000099364.16	FBXL19	0.333713	3.56856	0.0961241	0.999951
ENSG00000138175.8	ARL3	-0.301405	3.74651	0.0961334	0.999951
ENSG00000039319.16	ZFYVE16	-0.264353	6.62505	0.0961525	0.999951
ENSG00000102870.5	ZNF629	0.317008	4.10948	0.096153	0.999951
ENSG00000196704.11	AMZ2	0.278782	5.81961	0.0962846	0.999951
ENSG00000107372.12	ZFAND5	-0.288214	6.53699	0.0963185	0.999951
ENSG00000117153.15	KLHL12	0.218714	5.21882	0.0963395	0.999951
ENSG00000125843.10	AP5S1	0.384589	0.587054	0.0964086	0.999951
ENSG00000008441.16	NFIX	0.425996	6.21583	0.0964161	0.999951
ENSG00000113272.13	THG1L	0.39212	3.1747	0.0965912	0.999951
ENSG00000157212.18	PAXIP1	0.260359	5.62552	0.0967963	0.999951
ENSG00000184319.15	RPL23AP82	0.858996	2.23713	0.0970135	0.999951
ENSG00000178127.12	NDUFV2	0.353075	2.80252	0.0970862	0.999951
ENSG00000168476.11	REEP4	-0.38615	2.14775	0.097103	0.999951
ENSG00000115207.13	GTF3C2	0.218699	6.10128	0.0971277	0.999951
ENSG00000198089.15	SFI1	-0.306082	4.80759	0.0971309	0.999951
ENSG00000214954.8	LRRC69	-0.601014	1.83764	0.0971719	0.999951
ENSG00000177595.17	PIDD1	-0.369246	2.06636	0.0973062	0.999951
ENSG00000107819.13	SFXN3	-0.429488	2.93939	0.0973402	0.999951
ENSG00000106804.7	C5	-0.632397	4.47635	0.0974169	0.999951
ENSG00000109475.16	RPL34	0.313202	8.48247	0.0975735	0.999951
ENSG00000128487.16	SPECC1	-0.512543	6.54436	0.0976223	0.999951
ENSG00000211553.1	AC118278.1	0.667995	1.11307	0.0977691	0.999951
ENSG00000143373.17	ZNF687	0.241766	4.76695	0.0980575	0.999951
ENSG00000215769.8	ARHGAP27P1-BPTFP1-KPNA2P3	0.643958	0.274737	0.0981412	0.999951
ENSG00000165092.12	ALDH1A1	0.752543	3.95136	0.0982238	0.999951
ENSG00000178163.7	ZNF518B	0.51573	4.83752	0.0982938	0.999951
ENSG00000179832.17	MROH1	-0.360448	5.2998	0.0983411	0.999951
ENSG00000269900.3	RMRP	-0.395097	10.3604	0.0983489	0.999951
ENSG00000065833.8	ME1	0.524572	2.54853	0.0983645	0.999951
ENSG00000101811.13	CSTF2	0.303279	3.82322	0.0985201	0.999951
ENSG00000119787.13	ATL2	0.243914	6.57433	0.0986718	0.999951
ENSG00000106089.11	STX1A	-0.588257	1.90754	0.0986989	0.999951
ENSG00000023171.17	GRAMD1B	0.594635	3.54276	0.0987551	0.999951
ENSG00000171791.12	BCL2	0.57671	1.83144	0.0987899	0.999951
ENSG00000032219.18	ARID4A	-0.255279	6.80936	0.0988307	0.999951
ENSG00000065978.18	YBX1	0.373456	8.83697	0.098967	0.999951
ENSG00000198055.10	GRK6	-0.308075	3.79327	0.0990503	0.999951
ENSG00000175348.10	TMEM9B	-0.305832	3.5488	0.0990931	0.999951
ENSG00000151065.13	DCP1B	0.2983	4.45408	0.0992158	0.999951
ENSG00000109220.10	CHIC2	-0.252779	3.55319	0.0993462	0.999951
ENSG00000071242.11	RPS6KA2	0.370868	4.40891	0.0993601	0.999951
ENSG00000116141.15	MARK1	0.905282	2.86563	0.099383	0.999951
ENSG00000227124.9	ZNF717	0.778721	3.68557	0.0993982	0.999951
ENSG00000211643.2	IGLV5-52	-0.653509	2.59168	0.099457	0.999951
ENSG00000170325.14	PRDM10	-0.240973	3.98849	0.0996004	0.999951
ENSG00000140299.11	BNIP2	0.25179	5.91156	0.0996098	0.999951
ENSG00000074621.13	SLC24A1	0.366554	6.59503	0.0996852	0.999951
ENSG00000186918.13	ZNF395	0.364307	0.125371	0.0997175	0.999951
ENSG00000147535.16	PLPP5	0.465099	3.63563	0.0998835	0.999951
ENSG00000163902.11	RPN1	0.288778	7.72213	0.100005	0.999951
ENSG00000182795.12	C1orf116	0.975249	1.10164	0.100012	0.999951
ENSG00000174365.19	SNHG11	0.674995	1.75991	0.100102	0.999951
ENSG00000077232.17	DNAJC10	-0.284904	8.56234	0.100124	0.999951
ENSG00000258469.1	CHMP4BP1	-0.611333	2.03547	0.100282	0.999951
ENSG00000102781.13	KATNAL1	-0.399926	3.14721	0.100335	0.999951
ENSG00000143333.6	RGS16	-0.784942	2.08984	0.100427	0.999951
ENSG00000013573.16	DDX11	-0.451713	6.67206	0.100433	0.999951
ENSG00000110697.12	PITPNM1	-0.312856	4.16694	0.100471	0.999951
ENSG00000259207.7	ITGB3	-1.06081	0.776525	0.100561	0.999951
ENSG00000231952.3	DPY19L1P2	-0.6386	1.87209	0.100617	0.999951
ENSG00000114423.20	CBLB	-0.28877	7.40737	0.100725	0.999951
ENSG00000108788.11	MLX	0.209021	4.74429	0.100787	0.999951
ENSG00000203666.12	EFCAB2	-0.392362	4.23914	0.100831	0.999951
ENSG00000214717.11	ZBED1	0.37307	4.04159	0.100976	0.999951
ENSG00000107897.18	ACBD5	-0.245557	6.88748	0.100987	0.999951
ENSG00000130600.18	H19	-1.52248	8.75742	0.100992	0.999951
ENSG00000254893.6	AC113404.3	0.445974	0.438358	0.10103	0.999951
ENSG00000159140.19	SON	0.215254	9.72795	0.10119	0.999951
ENSG00000133101.9	CCNA1	-1.20269	3.19512	0.101336	0.999951
ENSG00000111450.13	STX2	-0.492538	3.10528	0.10154	0.999951
ENSG00000141447.17	OSBPL1A	0.336663	5.95211	0.101671	0.999951
ENSG00000159658.10	EFCAB14	0.286252	6.85229	0.10172	0.999951
ENSG00000163848.19	ZNF148	0.223433	6.84853	0.101807	0.999951
ENSG00000105281.12	SLC1A5	-0.40939	4.04193	0.10184	0.999951
ENSG00000203668.2	CHML	0.407497	5.75834	0.101905	0.999951
ENSG00000105438.8	KDELR1	-0.271251	5.21338	0.102101	0.999951
ENSG00000138386.16	NAB1	-0.297254	6.60164	0.102277	0.999951
ENSG00000131475.6	VPS25	0.311292	2.99058	0.102559	0.999951
ENSG00000034677.12	RNF19A	-0.324233	7.17126	0.102583	0.999951
ENSG00000123146.19	ADGRE5	-0.471539	4.9091	0.102755	0.999951
ENSG00000143369.14	ECM1	-0.733339	2.9852	0.102855	0.999951
ENSG00000125445.10	MRPS7	0.285667	4.54695	0.103058	0.999951
ENSG00000205581.10	HMGN1	0.254169	8.23322	0.103134	0.999951
ENSG00000142794.18	NBPF3	-0.324884	5.57778	0.103281	0.999951
ENSG00000076864.19	RAP1GAP	-0.548902	4.44244	0.103485	0.999951
ENSG00000100567.12	PSMA3	-0.302495	5.90191	0.103577	0.999951
ENSG00000162129.13	CLPB	0.280136	4.45203	0.103578	0.999951
ENSG00000163219.11	ARHGAP25	0.442647	3.7387	0.10388	0.999951
ENSG00000158321.16	AUTS2	0.326251	6.25143	0.103967	0.999951
ENSG00000115561.15	CHMP3	0.268466	0.976305	0.104183	0.999951
ENSG00000213339.8	QTRT1	-0.3953	3.69877	0.104195	0.999951
ENSG00000166192.14	SENP8	0.485463	1.12507	0.104221	0.999951
ENSG00000197969.12	VPS13A	-0.241157	9.32913	0.104249	0.999951
ENSG00000188732.10	FAM221A	-0.384619	3.64654	0.104261	0.999951
ENSG00000172530.20	BANP	-0.247695	4.20747	0.104543	0.999951
ENSG00000171302.16	CANT1	0.266626	4.64775	0.104651	0.999951
ENSG00000165675.16	ENOX2	0.330152	3.88949	0.104714	0.999951
ENSG00000110651.11	CD81	-0.363085	7.70616	0.104744	0.999951
ENSG00000214274.9	ANG	-0.849773	0.200927	0.104789	0.999951
ENSG00000111696.11	NT5DC3	-0.337084	4.17761	0.10491	0.999951
ENSG00000240087.3	RPSAP12	0.477145	2.12375	0.104917	0.999951
ENSG00000105443.14	CYTH2	-0.321441	4.80924	0.105009	0.999951
ENSG00000204967.6	PCDHA4	-1.32131	1.12882	0.105014	0.999951
ENSG00000156858.11	PRR14	0.27185	3.74984	0.105017	0.999951
ENSG00000127080.9	IPPK	-0.276608	3.649	0.105048	0.999951
ENSG00000165934.12	CPSF2	0.269837	6.72422	0.105151	0.999951
ENSG00000196810.4	CTBP1-DT	0.436204	1.17798	0.105177	0.999951
ENSG00000169740.13	ZNF32	0.283296	2.91451	0.105325	0.999951
ENSG00000104885.17	DOT1L	-0.276326	4.91051	0.105407	0.999951
ENSG00000174444.14	RPL4	0.355882	10.2362	0.105422	0.999951
ENSG00000152147.10	GEMIN6	0.371956	1.86637	0.105468	0.999951
ENSG00000102221.13	JADE3	0.344175	5.16959	0.105471	0.999951
ENSG00000014919.12	COX15	0.275747	4.28376	0.10561	0.999951
ENSG00000213694.4	S1PR3	-0.677672	2.14319	0.105707	0.999951
ENSG00000154654.14	NCAM2	-1.11696	0.518641	0.105721	0.999951
ENSG00000198863.7	RUNDC1	0.271563	3.82084	0.105804	0.999951
ENSG00000121579.12	NAA50	0.271198	5.73655	0.106023	0.999951
ENSG00000109189.12	USP46	0.294771	4.81105	0.10609	0.999951
ENSG00000103942.12	HOMER2	0.576531	5.09172	0.106141	0.999951
ENSG00000111711.9	GOLT1B	-0.358588	4.48183	0.106227	0.999951
ENSG00000156261.12	CCT8	0.260269	7.31197	0.106382	0.999951
ENSG00000198931.10	APRT	0.370867	3.73888	0.106448	0.999951
ENSG00000232346.1	Z74021.1	0.636126	1.40649	0.106485	0.999951
ENSG00000227855.3	DPY19L2P3	-0.616417	2.00126	0.106588	0.999951
ENSG00000137193.13	PIM1	-0.474767	3.86099	0.106608	0.999951
ENSG00000198155.5	ZNF876P	0.568488	4.28727	0.106615	0.999951
ENSG00000060339.13	CCAR1	-0.184625	8.18095	0.106832	0.999951
ENSG00000237651.6	C2orf74	0.654074	-0.125478	0.106836	0.999951
ENSG00000106144.19	CASP2	0.245484	6.23539	0.106908	0.999951
ENSG00000198814.12	GK	-0.43144	5.38536	0.107264	0.999951
ENSG00000143552.9	NUP210L	-0.836295	-0.0785508	0.10752	0.999951
ENSG00000168803.15	ADAL	0.358414	3.09789	0.107525	0.999951
ENSG00000083799.17	CYLD	0.303381	6.71076	0.107657	0.999951
ENSG00000236636.2	AL627308.2	-0.511565	1.30565	0.10767	0.999951
ENSG00000157227.12	MMP14	-0.505051	5.29064	0.107811	0.999951
ENSG00000129493.14	HEATR5A	-0.280755	5.18729	0.107915	0.999951
ENSG00000135446.16	CDK4	0.273502	6.45954	0.107977	0.999951
ENSG00000099622.13	CIRBP	-0.322552	6.26231	0.107988	0.999951
ENSG00000204267.13	TAP2	0.681151	1.48727	0.107994	0.999951
ENSG00000127616.18	SMARCA4	-0.292303	8.28475	0.107997	0.999951
ENSG00000151135.9	TMEM263	-0.283236	3.75326	0.108049	0.999951
ENSG00000115998.7	C2orf42	0.231527	3.30599	0.108117	0.999951
ENSG00000183513.8	COA5	0.281802	4.3172	0.108121	0.999951
ENSG00000099910.16	KLHL22	-0.309569	3.73677	0.108128	0.999951
ENSG00000167703.14	SLC43A2	-0.405701	3.16552	0.108198	0.999951
ENSG00000198945.7	L3MBTL3	0.437886	4.61969	0.108229	0.999951
ENSG00000249264.1	EEF1A1P9	0.484569	1.74851	0.108256	0.999951
ENSG00000065135.10	GNAI3	-0.239016	5.91906	0.108285	0.999951
ENSG00000198964.13	SGMS1	0.359354	3.77345	0.108396	0.999951
ENSG00000106346.11	USP42	-0.249142	5.43817	0.108729	0.999951
ENSG00000149806.10	FAU	0.231606	5.86828	0.108796	0.999951
ENSG00000142207.6	URB1	0.271677	6.8541	0.108906	0.999951
ENSG00000243970.3	PPIEL	0.450395	2.07493	0.108909	0.999951
ENSG00000165169.10	DYNLT3	-0.356775	1.80077	0.108988	0.999951
ENSG00000173275.12	ZNF449	-0.315991	3.23617	0.109066	0.999951
ENSG00000133256.12	PDE6B	0.663232	3.08148	0.109176	0.999951
ENSG00000196313.11	POM121	0.208911	6.89257	0.109212	0.999951
ENSG00000118181.10	RPS25	0.314409	8.48545	0.109235	0.999951
ENSG00000073282.12	TP63	0.888188	0.423883	0.109357	0.999951
ENSG00000168143.8	FAM83B	1.58378	0.959111	0.109357	0.999951
ENSG00000222370.1	SNORA36B	0.489199	1.72697	0.109467	0.999951
ENSG00000172167.7	MTBP	-0.317982	5.22859	0.109628	0.999951
ENSG00000197935.6	ZNF311	0.773804	2.68657	0.109782	0.999951
ENSG00000089335.20	ZNF302	0.295189	6.24715	0.109893	0.999951
ENSG00000257267.3	ZNF271P	0.291201	4.94291	0.109918	0.999951
ENSG00000247556.6	OIP5-AS1	0.335773	2.51677	0.110057	0.999951
ENSG00000169193.11	CCDC126	-0.557785	2.61202	0.110058	0.999951
ENSG00000075131.9	TIPIN	0.348692	3.00925	0.110179	0.999951
ENSG00000132000.12	PODNL1	-0.997444	-0.0297577	0.110373	0.999951
ENSG00000184508.11	HDDC3	0.498153	1.75687	0.110397	0.999951
ENSG00000170899.10	GSTA4	0.453101	3.19477	0.110607	0.999951
ENSG00000009307.15	CSDE1	0.251481	9.76586	0.110691	0.999951
ENSG00000169248.12	CXCL11	1.2795	1.38608	0.110707	0.999951
ENSG00000055332.17	EIF2AK2	0.305836	7.49684	0.110739	0.999951
ENSG00000099381.17	SETD1A	0.211475	5.81323	0.110817	0.999951
ENSG00000119048.7	UBE2B	-0.234161	6.33966	0.110829	0.999951
ENSG00000127483.17	HP1BP3	-0.233592	7.59928	0.110892	0.999951
ENSG00000101849.16	TBL1X	0.426282	5.25204	0.110978	0.999951
ENSG00000197223.11	C1D	0.265115	3.30758	0.111008	0.999951
ENSG00000110497.14	AMBRA1	0.209833	5.71056	0.111012	0.999951
ENSG00000106333.12	PCOLCE	-0.582129	3.58701	0.111043	0.999951
ENSG00000226360.5	RPL10AP6	0.381717	0.615581	0.111192	0.999951
ENSG00000142751.14	GPN2	-0.278962	2.70309	0.111258	0.999951
ENSG00000081870.11	HSPB11	-0.298123	4.62619	0.111397	0.999951
ENSG00000196182.10	STK40	0.31236	4.19069	0.111422	0.999951
ENSG00000244716.3	BX679664.3	0.498821	2.92369	0.11149	0.999951
ENSG00000144034.14	TPRKB	0.277684	4.16328	0.111761	0.999951
ENSG00000146072.6	TNFRSF21	-0.392888	5.54122	0.111764	0.999951
ENSG00000267519.6	AC020916.1	-0.715749	3.21257	0.111863	0.999951
ENSG00000207997.1	MIR644A	-0.493282	2.05675	0.111969	0.999951
ENSG00000011260.13	UTP18	-0.246345	5.27595	0.111993	0.999951
ENSG00000131979.18	GCH1	-0.505851	3.07923	0.112012	0.999951
ENSG00000103510.19	KAT8	0.274624	4.23839	0.112036	0.999951
ENSG00000100865.14	CINP	0.260971	3.57365	0.112105	0.999951
ENSG00000066933.15	MYO9A	0.275133	7.35054	0.112354	0.999951
ENSG00000143314.12	MRPL24	0.258079	4.21905	0.11237	0.999951
ENSG00000241769.7	LINC00893	-0.478335	1.41637	0.112389	0.999951
ENSG00000244026.6	FAM86DP	0.401603	4.49492	0.112462	0.999951
ENSG00000169045.17	HNRNPH1	-0.181773	9.47064	0.112465	0.999951
ENSG00000183111.11	ARHGEF37	0.424404	2.84382	0.112647	0.999951
ENSG00000140092.14	FBLN5	0.687055	4.59711	0.112698	0.999951
ENSG00000061794.12	MRPS35	-0.348139	5.73804	0.112724	0.999951
ENSG00000249915.7	PDCD6	0.307642	6.03276	0.113057	0.999951
ENSG00000143344.15	RGL1	0.353631	5.82775	0.113075	0.999951
ENSG00000128591.15	FLNC	-0.830824	4.82515	0.113325	0.999951
ENSG00000272661.1	AC021097.1	0.529279	1.94033	0.113341	0.999951
ENSG00000173548.8	SNX33	0.382277	2.36731	0.113341	0.999951
ENSG00000104081.13	BMF	-0.469924	1.51068	0.113348	0.999951
ENSG00000233010.1	RPEP4	-0.531758	0.70983	0.113428	0.999951
ENSG00000160633.12	SAFB	-0.190777	7.20188	0.113595	0.999951
ENSG00000131844.15	MCCC2	-0.277942	7.19191	0.113612	0.999951
ENSG00000100099.20	HPS4	-0.270835	5.2624	0.11365	0.999951
ENSG00000135899.17	SP110	0.37211	6.20914	0.113684	0.999951
ENSG00000258643.5	BCL2L2-PABPN1	0.517633	2.44974	0.1139	0.999951
ENSG00000184640.17	2022-09-09	0.236084	8.24697	0.113902	0.999951
ENSG00000145649.7	GZMA	1.15275	-0.0284981	0.113918	0.999951
ENSG00000179195.15	ZNF664	0.304342	8.34953	0.114132	0.999951
ENSG00000116497.17	S100PBP	-0.248526	5.02784	0.114149	0.999951
ENSG00000183762.12	KREMEN1	-0.531264	3.43404	0.114193	0.999951
ENSG00000035115.21	SH3YL1	0.303575	5.88411	0.114262	0.999951
ENSG00000234797.5	RPS3AP6	0.369258	2.9029	0.114306	0.999951
ENSG00000188219.14	POTEE	-1.45155	4.18919	0.114329	0.999951
ENSG00000243943.9	ZNF512	0.299937	3.6909	0.114333	0.999951
ENSG00000142867.13	BCL10	-0.312811	4.80733	0.114342	0.999951
ENSG00000205213.13	LGR4	0.598109	6.24094	0.114351	0.999951
ENSG00000162971.10	TYW5	0.215732	3.97992	0.114539	0.999951
ENSG00000177000.12	MTHFR	-0.361787	4.70738	0.114589	0.999951
ENSG00000181016.9	LSMEM1	-0.593115	0.133347	0.114612	0.999951
ENSG00000091409.14	ITGA6	-0.399581	7.49738	0.114689	0.999951
ENSG00000139372.14	TDG	-0.26682	4.48924	0.11483	0.999951
ENSG00000174579.3	MSL2	0.214404	6.88887	0.114884	0.999951
ENSG00000120265.17	PCMT1	-0.260353	4.44341	0.114987	0.999951
ENSG00000171202.6	TMEM126A	0.352878	3.23123	0.115045	0.999951
ENSG00000158234.12	FAIM	0.396752	4.10163	0.115209	0.999951
ENSG00000120868.13	APAF1	-0.218217	6.28425	0.115217	0.999951
ENSG00000100056.11	ESS2	-0.304191	2.24611	0.115285	0.999951
ENSG00000141293.15	SKAP1	0.536694	3.11463	0.115291	0.999951
ENSG00000196369.6	SRGAP2B	-0.338409	5.10871	0.11534	0.999951
ENSG00000130038.9	CRACR2A	0.7305	1.22048	0.115444	0.999951
ENSG00000185379.20	RAD51D	0.294532	3.61672	0.115621	0.999951
ENSG00000169180.11	XPO6	0.210079	6.59592	0.115758	0.999951
ENSG00000140199.11	SLC12A6	0.249321	6.2987	0.115892	0.999951
ENSG00000196109.7	ZNF676	1.64491	4.46188	0.11594	0.999951
ENSG00000156966.6	B3GNT7	-0.595816	1.02528	0.11598	0.999951
ENSG00000142920.16	AZIN2	-0.407706	1.81213	0.116032	0.999951
ENSG00000003249.13	DBNDD1	0.604339	-0.0111613	0.116191	0.999951
ENSG00000205578.4	POM121B	0.911625	1.02471	0.116404	0.999951
ENSG00000204160.11	ZDHHC18	-0.376738	3.00211	0.11641	0.999951
ENSG00000106560.10	GIMAP2	0.689744	1.64247	0.116619	0.999951
ENSG00000168487.18	BMP1	-0.360133	4.79008	0.116631	0.999951
ENSG00000198018.6	ENTPD7	-0.349982	3.68677	0.116694	0.999951
ENSG00000119403.14	PHF19	-0.375695	3.24037	0.116721	0.999951
ENSG00000117477.12	CCDC181	1.20834	0.634333	0.116749	0.999951
ENSG00000255200.1	PGAM1P8	0.719667	0.0220046	0.116781	0.999951
ENSG00000124942.13	AHNAK	0.292352	12.7624	0.116806	0.999951
ENSG00000205913.6	SRRM2-AS1	0.688857	0.413462	0.116833	0.999951
ENSG00000214765.8	SEPT7P2	-0.263325	3.85109	0.11686	0.999951
ENSG00000172766.18	NAA16	-0.31819	5.33262	0.116866	0.999951
ENSG00000280347.1	AC000123.3	0.398333	-0.306306	0.116902	0.999951
ENSG00000164300.16	SERINC5	-0.29305	5.74618	0.117088	0.999951
ENSG00000145721.11	LIX1	1.3153	1.1471	0.117311	0.999951
ENSG00000123094.15	RASSF8	-0.634186	4.66186	0.117429	0.999951
ENSG00000140395.8	WDR61	0.21791	5.04781	0.1176	0.999951
ENSG00000116514.16	RNF19B	-0.325495	4.66973	0.117688	0.999951
ENSG00000234009.1	RPL5P34	0.402604	1.23838	0.117997	0.999951
ENSG00000196535.16	MYO18A	-0.337527	6.20127	0.118019	0.999951
ENSG00000128626.11	MRPS12	0.553004	0.417094	0.118312	0.999951
ENSG00000227500.9	SCAMP4	-0.332673	2.44542	0.11833	0.999951
ENSG00000172728.15	FUT10	0.418838	3.16428	0.118385	0.999951
ENSG00000232872.2	CTAGE3P	-0.89137	2.41915	0.118397	0.999951
ENSG00000163864.16	NMNAT3	0.506059	1.53521	0.118454	0.999951
ENSG00000142188.16	TMEM50B	0.313208	4.56496	0.118557	0.999951
ENSG00000100053.9	CRYBB3	-0.854539	1.06118	0.118595	0.999951
ENSG00000174028.6	FAM3C2	-0.371946	2.25541	0.118901	0.999951
ENSG00000167881.14	SRP68	0.198838	5.99862	0.118939	0.999951
ENSG00000182749.5	PAQR7	-0.418521	1.99139	0.118993	0.999951
ENSG00000100426.6	ZBED4	0.295596	2.47075	0.119053	0.999951
ENSG00000234685.1	NUS1P2	0.972018	4.82841	0.119143	0.999951
ENSG00000189043.9	NDUFA4	-0.285569	6.2268	0.119283	0.999951
ENSG00000141568.20	FOXK2	0.29887	5.08875	0.119291	0.999951
ENSG00000188643.10	S100A16	0.527841	3.88178	0.119381	0.999951
ENSG00000065665.20	SEC61A2	-0.341179	4.59771	0.119463	0.999951
ENSG00000146592.16	CREB5	-0.59982	3.34577	0.119526	0.999951
ENSG00000225032.5	AL162586.1	0.514366	3.86849	0.119554	0.999951
ENSG00000185022.11	MAFF	-0.711066	1.2359	0.119641	0.999951
ENSG00000213626.12	LBH	0.43331	4.25979	0.119745	0.999951
ENSG00000198740.8	ZNF652	-0.291418	5.55761	0.119932	0.999951
ENSG00000112249.13	ASCC3	-0.2552	8.27858	0.11997	0.999951
ENSG00000184677.17	ZBTB40	-0.189954	6.16869	0.120116	0.999951
ENSG00000243660.9	ZNF487	-0.433997	3.8661	0.12024	0.999951
ENSG00000047644.18	WWC3	0.335758	4.83386	0.120383	0.999951
ENSG00000224892.6	RPS4XP16	0.524054	1.50008	0.120547	0.999951
ENSG00000007237.18	GAS7	-0.506053	3.56596	0.120584	0.999951
ENSG00000153162.8	BMP6	0.890308	0.750446	0.120598	0.999951
ENSG00000129680.15	MAP7D3	0.393805	5.15918	0.120766	0.999951
ENSG00000132716.18	DCAF8	0.294956	1.72527	0.120788	0.999951
ENSG00000168785.7	TSPAN5	0.619097	1.65848	0.120935	0.999951
ENSG00000198690.9	FAN1	0.232709	5.7927	0.121042	0.999951
ENSG00000168228.14	ZCCHC4	0.26711	3.54963	0.121051	0.999951
ENSG00000119541.9	VPS4B	0.252369	6.0227	0.121109	0.999951
ENSG00000101825.7	MXRA5	-0.648549	7.60677	0.121281	0.999951
ENSG00000268895.5	A1BG-AS1	-0.915399	0.182298	0.121508	0.999951
ENSG00000213080.3	AL354714.2	0.493014	0.831822	0.121656	0.999951
ENSG00000143674.10	MAP3K21	0.417642	4.8285	0.121665	0.999951
ENSG00000196569.12	LAMA2	0.7871	6.23686	0.12168	0.999951
ENSG00000115944.14	COX7A2L	0.233194	4.62753	0.121729	0.999951
ENSG00000182944.17	EWSR1	-0.194737	7.3587	0.121778	0.999951
ENSG00000122735.15	DNAI1	-1.14467	2.16252	0.12179	0.999951
ENSG00000157625.15	TAB3	0.240572	5.54298	0.121891	0.999951
ENSG00000183655.12	KLHL25	0.395511	1.84627	0.121963	0.999951
ENSG00000253540.5	FAM86HP	0.446167	4.2868	0.122246	0.999951
ENSG00000100614.17	PPM1A	-0.230478	5.91251	0.122382	0.999951
ENSG00000090661.11	CERS4	-0.484936	2.84715	0.12252	0.999951
ENSG00000110107.8	PRPF19	0.226128	5.85908	0.122534	0.999951
ENSG00000144677.14	CTDSPL	0.32508	4.39371	0.122537	0.999951
ENSG00000161513.11	FDXR	0.403607	2.40104	0.122544	0.999951
ENSG00000250317.8	SMIM20	0.491601	2.06335	0.122603	0.999951
ENSG00000126803.9	HSPA2	-0.623621	3.68614	0.122668	0.999951
ENSG00000042753.11	AP2S1	-0.294938	3.49265	0.12272	0.999951
ENSG00000185721.12	DRG1	-0.263509	5.30404	0.122736	0.999951
ENSG00000099260.10	PALMD	0.606765	4.79049	0.122936	0.999951
ENSG00000240204.2	SMKR1	0.833153	-0.506781	0.123151	0.999951
ENSG00000101276.15	SLC52A3	0.680579	1.90983	0.123166	0.999951
ENSG00000168118.11	RAB4A	0.253458	5.05856	0.123228	0.999951
ENSG00000115486.11	GGCX	0.199409	5.61973	0.123253	0.999951
ENSG00000118985.15	ELL2	-0.571446	4.46265	0.123292	0.999951
ENSG00000154124.4	OTULIN	-0.244414	4.22461	0.12335	0.999951
ENSG00000144713.12	RPL32	0.273623	10.4709	0.123438	0.999951
ENSG00000213347.10	MXD3	-0.388782	1.85203	0.123542	0.999951
ENSG00000219481.10	NBPF1	-0.267713	8.86726	0.123626	0.999951
ENSG00000131944.9	FAAP24	0.710625	0.149345	0.123646	0.999951
ENSG00000166199.12	ALKBH3	0.301704	3.8187	0.123677	0.999951
ENSG00000186340.15	THBS2	-1.05825	5.05464	0.123723	0.999951
ENSG00000136381.12	IREB2	0.244734	6.75007	0.123882	0.999951
ENSG00000036549.12	AC118549.1	0.259015	7.03626	0.124	0.999951
ENSG00000164305.18	CASP3	-0.256113	3.6829	0.124256	0.999951
ENSG00000187815.9	ZFP69	0.362545	3.83997	0.124284	0.999951
ENSG00000277203.1	F8A1	0.789748	1.96295	0.124403	0.999951
ENSG00000017260.19	ATP2C1	0.225135	8.63562	0.124467	0.999951
ENSG00000235954.6	TTC28-AS1	-0.505598	1.15387	0.124476	0.999951
ENSG00000238578.1	SNORD4A	-0.492486	0.370522	0.124577	0.999951
ENSG00000095397.13	WHRN	-0.445077	3.57564	0.124584	0.999951
ENSG00000105866.14	SP4	-0.289712	4.53256	0.124632	0.999951
ENSG00000198105.13	ZNF248	0.315408	6.32015	0.12471	0.999951
ENSG00000105402.7	NAPA	-0.257629	3.8768	0.124732	0.999951
ENSG00000129757.13	CDKN1C	-0.720176	0.835655	0.124772	0.999951
ENSG00000137571.10	SLCO5A1	1.02398	0.403115	0.124868	0.999951
ENSG00000257093.6	KIAA1147	0.285522	4.33929	0.125046	0.999951
ENSG00000101236.16	RNF24	0.39372	2.46428	0.125065	0.999951
ENSG00000235098.8	ANKRD65	0.881127	0.984724	0.125098	0.999951
ENSG00000115318.11	LOXL3	-0.427133	2.27365	0.125135	0.999951
ENSG00000119004.15	CYP20A1	-0.198515	5.2913	0.125163	0.999951
ENSG00000119812.18	FAM98A	0.256096	5.03628	0.125229	0.999951
ENSG00000058056.8	USP13	0.371307	4.66314	0.125532	0.999951
ENSG00000135108.14	FBXO21	0.410507	6.37626	0.12564	0.999951
ENSG00000172403.10	SYNPO2	0.802235	4.69037	0.12578	0.999951
ENSG00000170634.12	ACYP2	0.348224	2.0391	0.12582	0.999951
ENSG00000212802.4	RPL15P3	0.484122	1.1922	0.125824	0.999951
ENSG00000075089.9	ACTR6	-0.286363	4.66328	0.125832	0.999951
ENSG00000101199.12	ARFGAP1	-0.241121	5.51964	0.125878	0.999951
ENSG00000109184.14	DCUN1D4	-0.263546	5.50499	0.12588	0.999951
ENSG00000198203.9	SULT1C2	-0.932791	2.40694	0.125881	0.999951
ENSG00000166825.13	ANPEP	0.844592	3.56654	0.125919	0.999951
ENSG00000114686.8	MRPL3	0.241191	6.91824	0.12593	0.999951
ENSG00000175414.6	ARL10	-0.458057	1.17273	0.126136	0.999951
ENSG00000236058.3	RPL17P36	0.598822	0.883668	0.12623	0.999951
ENSG00000128918.14	ALDH1A2	-1.25698	2.24655	0.126286	0.999951
ENSG00000111913.18	RIPOR2	0.530224	2.67293	0.126422	0.999951
ENSG00000106785.14	TRIM14	0.42591	3.9005	0.126425	0.999951
ENSG00000065675.14	PRKCQ	0.575207	4.03428	0.126499	0.999951
ENSG00000203667.9	COX20	0.293632	5.90912	0.126518	0.999951
ENSG00000206418.4	RAB12	0.29041	5.35221	0.126588	0.999951
ENSG00000075945.12	KIFAP3	-0.207221	5.72721	0.126952	0.999951
ENSG00000141384.12	TAF4B	0.347844	5.16532	0.126953	0.999951
ENSG00000114268.11	PFKFB4	-0.549281	2.98439	0.126995	0.999951
ENSG00000165819.11	METTL3	-0.248438	5.8063	0.127178	0.999951
ENSG00000170876.7	TMEM43	-0.264169	4.69143	0.127225	0.999951
ENSG00000198522.13	GPN1	0.234988	5.10605	0.127268	0.999951
ENSG00000070770.8	CSNK2A2	0.231724	5.96196	0.127424	0.999951
ENSG00000224729.5	PCOLCE-AS1	0.668304	-0.0852895	0.127535	0.999951
ENSG00000131238.17	PPT1	0.293305	5.8958	0.127651	0.999951
ENSG00000205531.12	NAP1L4	-0.202128	6.61935	0.127818	0.999951
ENSG00000152413.14	HOMER1	-0.5085	3.99965	0.128075	0.999951
ENSG00000163686.14	ABHD6	-0.565342	0.600096	0.128154	0.999951
ENSG00000171863.14	RPS7	0.295519	9.45698	0.128232	0.999951
ENSG00000069535.13	MAOB	0.823264	2.6563	0.128378	0.999951
ENSG00000180104.15	EXOC3	0.248884	5.66597	0.128381	0.999951
ENSG00000114491.13	UMPS	0.241085	6.40204	0.128414	0.999951
ENSG00000102886.14	GDPD3	0.594826	1.39437	0.128626	0.999951
ENSG00000078401.6	EDN1	0.705585	2.4761	0.128716	0.999951
ENSG00000119487.16	MAPKAP1	0.205363	6.33017	0.128789	0.999951
ENSG00000196453.7	ZNF777	0.305591	3.7862	0.128909	0.999951
ENSG00000112852.6	PCDHB2	-0.967734	2.53389	0.128947	0.999951
ENSG00000257365.7	FNTB	-0.466709	1.20463	0.129082	0.999951
ENSG00000241837.6	ATP5PO	0.263683	5.16012	0.129171	0.999951
ENSG00000257218.5	GATC	0.299659	2.36217	0.129269	0.999951
ENSG00000182272.11	B4GALNT4	0.56453	4.05216	0.129333	0.999951
ENSG00000133226.16	SRRM1	-0.189521	8.15037	0.129441	0.999951
ENSG00000119139.19	TJP2	-0.314397	7.49119	0.129468	0.999951
ENSG00000187079.16	TEAD1	-0.241808	6.97324	0.129478	0.999951
ENSG00000070269.13	TMEM260	-0.245123	5.22541	0.129596	0.999951
ENSG00000186132.14	C2orf76	-0.379992	2.12359	0.12962	0.999951
ENSG00000176624.10	MEX3C	0.227682	4.84528	0.129695	0.999951
ENSG00000147202.17	DIAPH2	0.338123	6.55769	0.129707	0.999951
ENSG00000180304.14	OAZ2	0.20247	3.31766	0.129764	0.999951
ENSG00000120885.21	CLU	0.769678	8.51141	0.129894	0.999951
ENSG00000137656.11	BUD13	0.241242	4.58689	0.129935	0.999951
ENSG00000172869.14	DMXL1	-0.230726	7.87586	0.129964	0.999951
ENSG00000001167.14	NFYA	-0.26153	4.66147	0.130193	0.999951
ENSG00000196544.7	BORCS6	-0.57351	-0.380829	0.130224	0.999951
ENSG00000168806.7	LCMT2	0.381004	2.5124	0.130325	0.999951
ENSG00000218418.2	AL591135.1	-0.538078	-0.0368096	0.130531	0.999951
ENSG00000167862.9	MRPL58	0.287275	2.95153	0.130575	0.999951
ENSG00000010030.13	ETV7	0.799012	1.32225	0.130675	0.999951
ENSG00000171456.18	ASXL1	-0.19581	8.45317	0.130723	0.999951
ENSG00000113368.11	LMNB1	-0.422958	6.0711	0.130866	0.999951
ENSG00000160712.12	IL6R	-0.551571	4.14917	0.130885	0.999951
ENSG00000253785.1	AC008429.2	0.527489	0.370641	0.131012	0.999951
ENSG00000141338.13	ABCA8	1.38619	2.46033	0.131091	0.999951
ENSG00000184575.11	XPOT	0.276707	8.186	0.131151	0.999951
ENSG00000144746.6	ARL6IP5	0.29666	5.46639	0.131157	0.999951
ENSG00000166997.7	CNPY4	-0.476417	1.98236	0.131172	0.999951
ENSG00000100354.20	TNRC6B	-0.188252	7.48253	0.131173	0.999951
ENSG00000161010.14	MRNIP	-0.308824	4.07165	0.131186	0.999951
ENSG00000233369.7	GTF2IP4	0.520704	4.45498	0.131232	0.999951
ENSG00000174177.12	CTU2	0.425923	1.97654	0.131272	0.999951
ENSG00000112787.13	FBRSL1	0.290214	4.5745	0.131288	0.999951
ENSG00000185008.17	ROBO2	0.999026	2.68656	0.131397	0.999951
ENSG00000157087.18	ATP2B2	-1.04331	2.79273	0.131619	0.999951
ENSG00000150977.10	RILPL2	0.517518	2.90239	0.131677	0.999951
ENSG00000249850.1	KRT18P31	-0.33067	2.16756	0.131706	0.999951
ENSG00000225573.4	RPL35P5	0.415676	-0.329296	0.131723	0.999951
ENSG00000114544.16	SLC41A3	0.247234	3.86058	0.131747	0.999951
ENSG00000160190.13	SLC37A1	0.395066	3.9964	0.131752	0.999951
ENSG00000100104.13	SRRD	-0.285643	3.50337	0.131802	0.999951
ENSG00000104695.12	PPP2CB	0.300933	6.59684	0.131928	0.999951
ENSG00000196950.13	SLC39A10	-0.318063	7.06702	0.13205	0.999951
ENSG00000166323.12	C11orf65	0.523226	2.26647	0.132086	0.999951
ENSG00000196604.12	POTEF	-1.33573	5.64077	0.132141	0.999951
ENSG00000130766.4	SESN2	-0.458462	1.64095	0.132379	0.999951
ENSG00000158220.13	ESYT3	-0.721969	1.37948	0.132424	0.999951
ENSG00000100353.17	EIF3D	-0.289087	6.80244	0.132463	0.999951
ENSG00000135924.15	DNAJB2	-0.285619	4.10703	0.132541	0.999951
ENSG00000187266.13	EPOR	-0.605612	4.41298	0.132666	0.999951
ENSG00000171444.17	MCC	0.638169	3.8401	0.132706	0.999951
ENSG00000101843.18	PSMD10	0.289323	3.042	0.132825	0.999951
ENSG00000203804.4	ADAMTSL4-AS1	-0.645063	0.465286	0.133026	0.999951
ENSG00000163877.10	SNIP1	0.26608	3.32501	0.133076	0.999951
ENSG00000117632.22	STMN1	-0.409025	6.15052	0.133105	0.999951
ENSG00000118058.21	KMT2A	0.190601	8.47966	0.133459	0.999951
ENSG00000131473.16	ACLY	0.221386	6.34439	0.133636	0.999951
ENSG00000139926.15	FRMD6	-0.494157	3.74174	0.133809	0.999951
ENSG00000113811.10	SELENOK	-0.370916	1.95544	0.133824	0.999951
ENSG00000006015.17	REX1BD	-0.391309	1.52624	0.133893	0.999951
ENSG00000163820.14	FYCO1	0.234512	6.31376	0.1339	0.999951
ENSG00000204262.12	COL5A2	-0.632039	7.70639	0.133916	0.999951
ENSG00000107863.17	ARHGAP21	-0.250017	7.59483	0.13392	0.999951
ENSG00000102471.14	NDFIP2	-0.310842	4.41873	0.133933	0.999951
ENSG00000110888.17	CAPRIN2	-0.310599	6.27599	0.134034	0.999951
ENSG00000159348.12	CYB5R1	0.302537	3.30821	0.134123	0.999951
ENSG00000238035.8	AC138035.1	-1.01063	0.187842	0.134407	0.999951
ENSG00000119689.14	DLST	-0.20794	5.81177	0.134486	0.999951
ENSG00000100321.14	SYNGR1	0.704452	1.50166	0.134538	0.999951
ENSG00000198551.9	ZNF627	-0.286852	5.64068	0.134539	0.999951
ENSG00000170525.20	PFKFB3	-0.392793	6.07785	0.134664	0.999951
ENSG00000132405.18	TBC1D14	0.225119	6.5988	0.134906	0.999951
ENSG00000128928.8	IVD	0.252031	6.02086	0.135048	0.999951
ENSG00000197146.2	AL133458.1	0.440184	0.206027	0.135172	0.999951
ENSG00000182518.13	FAM104B	0.310986	3.30478	0.135286	0.999951
ENSG00000135046.13	ANXA1	-0.507159	7.52098	0.135289	0.999951
ENSG00000091972.18	CD200	0.671279	4.3505	0.135342	0.999951
ENSG00000079974.17	RABL2B	0.328926	3.71951	0.135461	0.999951
ENSG00000160208.12	RRP1B	0.247283	5.73996	0.135492	0.999951
ENSG00000142528.15	ZNF473	-0.250781	4.16413	0.135658	0.999951
ENSG00000176946.11	THAP4	0.241803	3.92573	0.135669	0.999951
ENSG00000228544.1	CCDC183-AS1	0.443476	1.26814	0.135739	0.999951
ENSG00000177946.4	CENPBD1	0.446362	0.22394	0.135761	0.999951
ENSG00000147419.17	CCDC25	0.323206	4.92163	0.135805	0.999951
ENSG00000111912.19	NCOA7	-0.305515	5.95148	0.135816	0.999951
ENSG00000110011.13	DNAJC4	0.274969	2.69387	0.135973	0.999951
ENSG00000062725.9	APPBP2	0.21821	5.45209	0.136056	0.999951
ENSG00000174206.12	C12orf66	0.312617	3.0538	0.136086	0.999951
ENSG00000117640.17	MTFR1L	-0.261223	3.9377	0.136218	0.999951
ENSG00000166153.16	DEPDC4	0.608644	0.334968	0.13634	0.999951
ENSG00000268379.1	AC025588.1	0.773907	0.283491	0.136354	0.999951
ENSG00000234912.12	SNHG20	0.354692	5.45755	0.136424	0.999951
ENSG00000101421.3	CHMP4B	-0.246971	7.21492	0.136479	0.999951
ENSG00000155016.17	CYP2U1	0.431807	2.02282	0.136498	0.999951
ENSG00000214223.4	HNRNPA1P10	0.324937	2.40147	0.136508	0.999951
ENSG00000133731.9	IMPA1	-0.282534	4.26267	0.136531	0.999951
ENSG00000198851.9	CD3E	1.04724	2.18094	0.136571	0.999951
ENSG00000158301.18	GPRASP2	0.51251	3.07941	0.136574	0.999951
ENSG00000144233.9	AMMECR1L	-0.205624	4.36547	0.136603	0.999951
ENSG00000057704.12	TMCC3	0.633644	2.21107	0.136635	0.999951
ENSG00000161381.13	PLXDC1	-0.597148	2.54057	0.136665	0.999951
ENSG00000232187.1	FTH1P7	0.432756	2.59619	0.136942	0.999951
ENSG00000110328.5	GALNT18	0.516872	1.56746	0.136959	0.999951
ENSG00000164961.15	WASHC5	0.235726	7.76409	0.137055	0.999951
ENSG00000163597.14	SNHG16	0.325255	5.54405	0.137128	0.999951
ENSG00000109881.16	CCDC34	0.399474	5.06878	0.137132	0.999951
ENSG00000197142.10	ACSL5	0.642457	4.98504	0.137174	0.999951
ENSG00000201793.1	RN7SKP9	0.444252	-0.565226	0.137282	0.999951
ENSG00000175449.13	RFESD	0.793115	-0.453896	0.137329	0.999951
ENSG00000119285.10	HEATR1	0.215371	7.67286	0.13735	0.999951
ENSG00000198918.7	RPL39	0.276328	6.83758	0.137657	0.999951
ENSG00000164054.15	SHISA5	0.282121	5.58966	0.137684	0.999951
ENSG00000068120.14	COASY	0.287045	4.12863	0.138046	0.999951
ENSG00000175782.9	SLC35E3	0.31222	4.30288	0.138083	0.999951
ENSG00000109680.10	TBC1D19	-0.241154	5.09134	0.138222	0.999951
ENSG00000219747.1	AL133260.1	-0.512702	1.48866	0.138282	0.999951
ENSG00000111728.10	ST8SIA1	0.821192	-0.130961	0.138607	0.999951
ENSG00000154898.15	CCDC144CP	-0.640309	4.29396	0.138719	0.999951
ENSG00000214013.9	GANC	0.294092	5.63939	0.138772	0.999951
ENSG00000279434.1	AL049776.1	-0.748792	0.807187	0.138795	0.999951
ENSG00000131067.16	GGT7	-0.364196	3.65413	0.138911	0.999951
ENSG00000158089.14	GALNT14	0.848061	2.31323	0.138987	0.999951
ENSG00000163660.11	CCNL1	-0.258625	7.17473	0.139004	0.999951
ENSG00000186470.13	BTN3A2	0.458741	5.75222	0.139008	0.999951
ENSG00000255423.1	EBLN2	0.308337	4.66129	0.13903	0.999951
ENSG00000228049.7	POLR2J2	0.378629	2.53191	0.139064	0.999951
ENSG00000159212.12	CLIC6	1.0711	1.24839	0.139254	0.999951
ENSG00000111676.14	ATN1	0.285188	8.12931	0.139292	0.999951
ENSG00000213178.3	RPL22P1	-0.341652	2.92084	0.139342	0.999951
ENSG00000086848.14	ALG9	0.394088	-0.173414	0.139405	0.999951
ENSG00000153140.8	CETN3	-0.301985	4.5743	0.139482	0.999951
ENSG00000023228.13	NDUFS1	-0.197828	7.45418	0.139581	0.999951
ENSG00000183597.15	TANGO2	-0.32203	2.90428	0.139597	0.999951
ENSG00000103202.12	NME4	0.351432	3.30688	0.139599	0.999951
ENSG00000170837.2	GPR27	0.573557	0.428903	0.139654	0.999951
ENSG00000111271.14	ACAD10	0.204153	5.39493	0.139939	0.999951
ENSG00000117298.15	ECE1	-0.323284	6.04975	0.139977	0.999951
ENSG00000197355.10	UAP1L1	-0.593288	1.41838	0.14	0.999951
ENSG00000169855.19	ROBO1	0.435207	5.60469	0.140241	0.999951
ENSG00000138758.11	2022-09-11	-0.344134	6.07163	0.140341	0.999951
ENSG00000102606.18	ARHGEF7	-0.219118	6.2952	0.140395	0.999951
ENSG00000123159.15	GIPC1	-0.334287	4.38465	0.140462	0.999951
ENSG00000187950.8	OVCH1	-0.9566	1.59099	0.140475	0.999951
ENSG00000171847.10	FAM90A1	0.664091	3.79592	0.140483	0.999951
ENSG00000103021.9	CCDC113	0.458194	3.51237	0.140587	0.999951
ENSG00000131013.3	PPIL4	-0.24132	6.54648	0.140688	0.999951
ENSG00000181135.15	ZNF707	-0.355923	2.68883	0.140887	0.999951
ENSG00000263563.1	UBBP4	0.741398	0.635306	0.141022	0.999951
ENSG00000183726.10	TMEM50A	-0.28032	5.27693	0.141032	0.999951
ENSG00000166046.10	TCP11L2	-0.285565	4.74544	0.141173	0.999951
ENSG00000072958.8	AP1M1	-0.279409	3.90385	0.1412	0.999951
ENSG00000060718.21	COL11A1	-1.43994	5.52034	0.141274	0.999951
ENSG00000168394.11	TAP1	0.555784	6.67567	0.141338	0.999951
ENSG00000198954.7	KIF1BP	-0.225791	5.64745	0.14137	0.999951
ENSG00000175224.16	ATG13	0.205579	6.05749	0.141616	0.999951
ENSG00000087903.12	RFX2	-0.527644	1.92381	0.141711	0.999951
ENSG00000133895.14	MEN1	0.20414	4.90038	0.141736	0.999951
ENSG00000137970.7	RPL7P9	0.383317	3.13562	0.141858	0.999951
ENSG00000244313.3	AC024293.1	0.304634	3.88022	0.141879	0.999951
ENSG00000205542.10	TMSB4X	-0.287735	9.58443	0.141883	0.999951
ENSG00000033100.16	CHPF2	0.241826	4.91993	0.141946	0.999951
ENSG00000059728.10	MXD1	-0.385218	2.68981	0.142027	0.999951
ENSG00000159259.7	CHAF1B	0.399569	3.7424	0.142338	0.999951
ENSG00000082438.15	COBLL1	0.427279	5.7818	0.142483	0.999951
ENSG00000165072.9	MAMDC2	-0.868758	1.3021	0.142729	0.999951
ENSG00000260091.1	AC093752.3	0.871817	1.80045	0.142831	0.999951
ENSG00000141551.14	CSNK1D	0.191798	6.99151	0.142997	0.999951
ENSG00000125869.9	LAMP5	0.96106	0.94644	0.143063	0.999951
ENSG00000272356.1	AL080317.3	-0.451946	1.50949	0.143143	0.999951
ENSG00000129347.19	KRI1	-0.281818	4.92624	0.143216	0.999951
ENSG00000118508.4	RAB32	-0.547936	2.48465	0.143246	0.999951
ENSG00000142002.17	DPP9	-0.228158	4.65195	0.143466	0.999951
ENSG00000050030.14	NEXMIF	-1.00023	0.256332	0.143532	0.999951
ENSG00000171943.7	SRGAP2C	-0.42375	4.73845	0.143581	0.999951
ENSG00000184260.5	HIST2H2AC	-0.328949	5.79362	0.143746	0.999951
ENSG00000223547.9	ZNF844	-0.345387	6.13145	0.143761	0.999951
ENSG00000164815.10	ORC5	0.212424	4.60431	0.143817	0.999951
ENSG00000074755.14	ZZEF1	-0.200242	6.8106	0.143893	0.999951
ENSG00000112081.16	SRSF3	-0.137399	6.56702	0.14402	0.999951
ENSG00000104983.8	CCDC61	-0.333829	2.10212	0.144282	0.999951
ENSG00000197860.9	SGTB	-0.289451	2.65502	0.144285	0.999951
ENSG00000152433.14	ZNF547	-0.531751	2.28878	0.144311	0.999951
ENSG00000100028.11	SNRPD3	-0.290602	6.74121	0.144388	0.999951
ENSG00000196189.12	SEMA4A	-0.492616	4.61937	0.144415	0.999951
ENSG00000144810.15	COL8A1	-0.968503	2.95243	0.144427	0.999951
ENSG00000102921.7	N4BP1	0.208678	6.13817	0.144437	0.999951
ENSG00000203443.2	AC092964.1	-0.382248	2.59239	0.144491	0.999951
ENSG00000184117.11	NIPSNAP1	-0.300034	5.27362	0.144501	0.999951
ENSG00000101150.17	TPD52L2	-0.24057	5.35858	0.144544	0.999951
ENSG00000120318.15	ARAP3	-0.387816	3.8224	0.144655	0.999951
ENSG00000100596.6	SPTLC2	-0.2457	6.44082	0.144674	0.999951
ENSG00000134152.10	KATNBL1	0.234907	4.56514	0.144696	0.999951
ENSG00000083097.14	DOP1A	-0.222904	6.49835	0.144764	0.999951
ENSG00000198300.13	PEG3	1.04932	3.19195	0.144824	0.999951
ENSG00000155660.10	PDIA4	0.329976	7.36757	0.144858	0.999951
ENSG00000231767.4	AL136454.1	0.443991	0.896356	0.144907	0.999951
ENSG00000223583.1	AL513365.1	0.689907	0.253885	0.144948	0.999951
ENSG00000135315.11	CEP162	-0.262462	5.95441	0.144953	0.999951
ENSG00000219023.1	AL033519.2	0.468075	0.159097	0.144987	0.999951
ENSG00000006007.11	GDE1	0.265556	4.43295	0.145154	0.999951
ENSG00000170791.17	CHCHD7	-0.389995	3.8653	0.14517	0.999951
ENSG00000085365.17	SCAMP1	-0.24148	5.37502	0.145276	0.999951
ENSG00000164924.17	YWHAZ	-0.261435	8.25217	0.145551	0.999951
ENSG00000153560.11	UBP1	0.217087	6.93731	0.145699	0.999951
ENSG00000137767.13	SQOR	0.597754	2.47865	0.146106	0.999951
ENSG00000159640.15	ACE	0.422526	3.10698	0.146178	0.999951
ENSG00000103507.13	BCKDK	0.324778	4.22134	0.146199	0.999951
ENSG00000107438.8	PDLIM1	-0.404542	5.38484	0.146212	0.999951
ENSG00000138448.11	ITGAV	-0.305001	7.93775	0.146218	0.999951
ENSG00000092421.16	SEMA6A	0.706964	3.41693	0.146393	0.999951
ENSG00000122779.17	TRIM24	0.250649	6.65193	0.146399	0.999951
ENSG00000104388.14	RAB2A	-0.297041	6.95878	0.146406	0.999951
ENSG00000157764.13	BRAF	0.182198	7.22542	0.14652	0.999951
ENSG00000186654.20	PRR5	0.489706	-0.454114	0.146656	0.999951
ENSG00000125611.15	CHCHD5	-0.356504	0.568103	0.146753	0.999951
ENSG00000092148.12	HECTD1	-0.193337	8.92438	0.146828	0.999951
ENSG00000083937.8	CHMP2B	-0.277271	4.70064	0.1469	0.999951
ENSG00000160710.16	ADAR	0.202764	9.3103	0.146967	0.999951
ENSG00000157502.13	MUM1L1	1.13669	1.21842	0.147001	0.999951
ENSG00000173846.12	PLK3	-0.559854	4.06604	0.147351	0.999951
ENSG00000211772.11	TRBC2	0.962596	1.26397	0.147386	0.999951
ENSG00000068028.17	RASSF1	-0.329076	1.21992	0.147443	0.999951
ENSG00000255248.8	MIR100HG	0.624562	1.62436	0.147493	0.999951
ENSG00000197467.14	COL13A1	-0.861837	2.76389	0.147799	0.999951
ENSG00000109133.12	TMEM33	-0.226675	5.64774	0.147817	0.999951
ENSG00000009780.15	FAM76A	-0.326672	3.59708	0.147842	0.999951
ENSG00000075292.18	ZNF638	0.163737	8.95196	0.14789	0.999951
ENSG00000135845.9	PIGC	0.242218	2.86108	0.147955	0.999951
ENSG00000152705.7	CATSPER3	-0.732782	0.576275	0.147975	0.999951
ENSG00000143554.13	SLC27A3	-0.321428	3.88769	0.148	0.999951
ENSG00000159055.3	MIS18A	0.350012	3.26485	0.148292	0.999951
ENSG00000169184.5	MN1	-0.824333	0.8687	0.148425	0.999951
ENSG00000243317.7	STMP1	-0.224084	4.76466	0.148501	0.999951
ENSG00000187860.10	CCDC157	-0.53828	1.93048	0.148508	0.999951
ENSG00000196632.10	WNK3	0.430104	4.8823	0.148813	0.999951
ENSG00000108344.14	PSMD3	0.202407	5.57852	0.148893	0.999951
ENSG00000144134.18	RABL2A	0.299169	3.99171	0.148905	0.999951
ENSG00000011198.9	ABHD5	-0.233647	3.93646	0.149019	0.999951
ENSG00000074660.15	SCARF1	-0.46068	1.04736	0.149081	0.999951
ENSG00000239559.2	RPL37P2	0.469805	0.915315	0.149085	0.999951
ENSG00000244462.7	RBM12	-0.168266	6.82308	0.149323	0.999951
ENSG00000142621.19	FHAD1	-0.630087	3.7972	0.149409	0.999951
ENSG00000136379.11	ABHD17C	0.445927	2.50281	0.149438	0.999951
ENSG00000134996.11	OSTF1	-0.341405	4.23216	0.14952	0.999951
ENSG00000204310.12	AGPAT1	0.260495	4.52053	0.149561	0.999951
ENSG00000173818.16	ENDOV	-0.37914	2.05783	0.149621	0.999951
ENSG00000168904.14	LRRC28	-0.335458	2.83863	0.149716	0.999951
ENSG00000140391.14	TSPAN3	0.261558	6.10062	0.14977	0.999951
ENSG00000145911.5	N4BP3	-0.635686	0.693795	0.149883	0.999951
ENSG00000143436.10	MRPL9	0.218478	4.68241	0.149956	0.999951
ENSG00000150756.13	FAM173B	-0.288257	3.53845	0.150048	0.999951
ENSG00000178075.19	GRAMD1C	0.496279	4.62053	0.150112	0.999951
ENSG00000119522.16	DENND1A	-0.18938	5.4839	0.150148	0.999951
ENSG00000121406.8	ZNF549	-0.293677	4.7356	0.150327	0.999951
ENSG00000143398.19	PIP5K1A	0.22186	7.26195	0.150358	0.999951
ENSG00000141540.10	TTYH2	0.598556	0.839055	0.150573	0.999951
ENSG00000136731.12	UGGT1	-0.201897	7.41779	0.150642	0.999951
ENSG00000189266.12	PNRC2	-0.445569	0.421022	0.150827	0.999951
ENSG00000132005.8	RFX1	-0.283242	2.99885	0.150855	0.999951
ENSG00000090470.14	PDCD7	0.25351	4.40468	0.150878	0.999951
ENSG00000263961.7	RHEX	0.846446	5.03179	0.151103	0.999951
ENSG00000089775.11	ZBTB25	-0.273904	3.63054	0.151127	0.999951
ENSG00000074964.16	ARHGEF10L	-0.343062	4.23775	0.151193	0.999951
ENSG00000182224.11	CYB5D1	-0.673175	-0.0768361	0.1513	0.999951
ENSG00000184216.13	IRAK1	0.300255	6.15307	0.151362	0.999951
ENSG00000087263.16	OGFOD1	0.21902	4.97139	0.15152	0.999951
ENSG00000117791.15	2022-03-02	0.655698	1.92136	0.151532	0.999951
ENSG00000112763.16	BTN2A1	-0.239137	5.93727	0.151613	0.999951
ENSG00000205683.11	DPF3	0.72408	0.982333	0.151625	0.999951
ENSG00000158315.10	RHBDL2	0.659202	1.77499	0.151638	0.999951
ENSG00000123080.10	CDKN2C	-0.691414	2.85168	0.151736	0.999951
ENSG00000172031.6	EPHX4	0.697548	2.02905	0.151827	0.999951
ENSG00000270956.1	AC009948.4	0.542726	1.56183	0.152034	0.999951
ENSG00000139946.9	PELI2	-0.502692	4.0734	0.152075	0.999951
ENSG00000196531.10	NACA	0.275361	9.74614	0.152143	0.999951
ENSG00000268006.1	PTOV1-AS1	-0.575982	0.412154	0.152152	0.999951
ENSG00000224019.1	RPL21P32	-0.548599	-0.0966122	0.152359	0.999951
ENSG00000186446.11	ZNF501	0.511986	3.0184	0.152408	0.999951
ENSG00000119688.20	ABCD4	-0.263061	4.80846	0.152418	0.999951
ENSG00000237350.1	CDC42P6	-0.403359	0.460794	0.152493	0.999951
ENSG00000138604.9	GLCE	0.32606	4.2975	0.152509	0.999951
ENSG00000138050.14	THUMPD2	0.201869	4.04895	0.152794	0.999951
ENSG00000164211.12	STARD4	-0.419876	2.2413	0.152887	0.999951
ENSG00000109065.11	NAT9	0.296845	3.07168	0.152958	0.999951
ENSG00000112715.21	VEGFA	-0.430502	7.94965	0.152972	0.999951
ENSG00000103653.16	CSK	0.271804	4.15498	0.153003	0.999951
ENSG00000204261.8	PSMB8-AS1	0.68548	1.42911	0.153173	0.999951
ENSG00000180185.11	FAHD1	0.352778	1.97761	0.153234	0.999951
ENSG00000197429.10	IPP	0.217788	4.87653	0.153241	0.999951
ENSG00000183765.21	CHEK2	-0.287636	4.78376	0.153272	0.999951
ENSG00000186777.11	ZNF732	0.882555	3.9104	0.153347	0.999951
ENSG00000140612.13	SEC11A	0.260715	6.17536	0.153471	0.999951
ENSG00000236830.6	CBR3-AS1	0.532169	-0.272913	0.153554	0.999951
ENSG00000128185.9	DGCR6L	-0.396637	2.09519	0.153591	0.999951
ENSG00000137720.7	C11orf1	0.462751	2.93085	0.153749	0.999951
ENSG00000236809.2	SNX25P1	0.725265	-0.262171	0.153988	0.999951
ENSG00000167286.9	CD3D	1.14977	0.717142	0.154025	0.999951
ENSG00000137824.15	RMDN3	0.269167	3.92849	0.154204	0.999951
ENSG00000215375.6	MYL5	-0.416085	1.23136	0.15424	0.999951
ENSG00000181817.5	LSM10	0.424207	2.07868	0.15428	0.999951
ENSG00000197565.15	COL4A6	0.896343	0.986254	0.154341	0.999951
ENSG00000114439.18	BBX	0.211838	7.47022	0.15471	0.999951
ENSG00000257337.6	AC068888.1	0.431368	2.06781	0.15471	0.999951
ENSG00000123178.14	SPRYD7	-0.387811	2.1467	0.154772	0.999951
ENSG00000019485.13	PRDM11	0.366187	3.63887	0.154776	0.999951
ENSG00000101445.9	PPP1R16B	0.742253	2.21326	0.154787	0.999951
ENSG00000157538.13	VPS26C	0.227271	4.07628	0.154893	0.999951
ENSG00000162714.12	ZNF496	0.315566	4.84864	0.154911	0.999951
ENSG00000121966.6	CXCR4	-0.4108	5.07239	0.154966	0.999951
ENSG00000142173.14	COL6A2	-0.539668	7.66231	0.155101	0.999951
ENSG00000231043.3	AC007238.1	-0.35271	1.09375	0.155135	0.999951
ENSG00000049656.13	CLPTM1L	0.265993	5.91647	0.155654	0.999951
ENSG00000132688.10	NES	-0.418692	4.94015	0.155706	0.999951
ENSG00000110713.16	NUP98	-0.15982	7.51099	0.155741	0.999951
ENSG00000138593.8	SECISBP2L	0.208375	7.03232	0.155815	0.999951
ENSG00000079819.18	EPB41L2	0.453596	7.45499	0.156146	0.999951
ENSG00000105254.11	TBCB	-0.313372	4.16899	0.156269	0.999951
ENSG00000006704.10	GTF2IRD1	-0.288781	5.54193	0.156281	0.999951
ENSG00000158691.14	ZSCAN12	0.409979	4.44027	0.156708	0.999951
ENSG00000182220.14	ATP6AP2	-0.268431	6.55292	0.156803	0.999951
ENSG00000149636.15	DSN1	-0.279833	4.05044	0.156956	0.999951
ENSG00000203875.11	SNHG5	-0.304926	2.91869	0.157057	0.999951
ENSG00000111906.17	HDDC2	0.239041	4.63941	0.157108	0.999951
ENSG00000176532.3	PRR15	0.639498	-0.267958	0.157123	0.999951
ENSG00000126581.12	BECN1	0.220183	5.05714	0.157272	0.999951
ENSG00000102383.13	ZDHHC15	-0.891173	-0.0543255	0.157303	0.999951
ENSG00000251474.6	RPL32P3	0.286666	4.50096	0.157341	0.999951
ENSG00000277728.1	AC097641.2	0.747418	-0.293436	0.157371	0.999951
ENSG00000143153.12	ATP1B1	-0.383037	5.91544	0.157519	0.999951
ENSG00000053918.16	KCNQ1	-0.495738	3.5027	0.157532	0.999951
ENSG00000197249.13	SERPINA1	0.692585	4.64506	0.157622	0.999951
ENSG00000130827.6	PLXNA3	-0.256842	6.54125	0.157671	0.999951
ENSG00000196116.7	TDRD7	-0.278706	5.90174	0.15774	0.999951
ENSG00000128654.13	MTX2	-0.232489	6.12065	0.157782	0.999951
ENSG00000215154.6	AC141586.1	0.425625	0.531619	0.15782	0.999951
ENSG00000053524.12	MCF2L2	0.558322	1.13556	0.157831	0.999951
ENSG00000222365.1	SNORD12B	-0.548333	0.111432	0.157852	0.999951
ENSG00000143549.19	TPM3	-0.21281	8.30236	0.158032	0.999951
ENSG00000014164.6	ZC3H3	-0.261168	4.13301	0.158179	0.999951
ENSG00000169410.9	PTPN9	0.238803	4.95709	0.158312	0.999951
ENSG00000173480.10	ZNF417	-0.24952	5.85159	0.158447	0.999951
ENSG00000140941.12	MAP1LC3B	-0.28771	4.06503	0.158472	0.999951
ENSG00000084112.14	SSH1	0.175169	6.02161	0.158602	0.999951
ENSG00000214160.9	ALG3	0.279205	3.83805	0.158616	0.999951
ENSG00000166575.16	TMEM135	0.234924	7.59993	0.158623	0.999951
ENSG00000137404.14	NRM	-0.452871	1.33277	0.158778	0.999951
ENSG00000155749.12	ALS2CR12	-0.585677	1.55926	0.158872	0.999951
ENSG00000101098.12	RIMS4	0.750799	0.180781	0.158873	0.999951
ENSG00000135093.12	USP30	0.246303	4.01008	0.159293	0.999951
ENSG00000060762.18	MPC1	-0.305705	1.96773	0.159339	0.999951
ENSG00000157800.17	SLC37A3	0.21465	5.44386	0.159385	0.999951
ENSG00000143870.12	PDIA6	0.271514	7.39182	0.159543	0.999951
ENSG00000146242.8	TPBG	-0.618655	1.59057	0.159704	0.999951
ENSG00000118257.16	NRP2	-0.452332	6.31713	0.159893	0.999951
ENSG00000026950.16	BTN3A1	0.353723	5.86919	0.159899	0.999951
ENSG00000251143.1	AP002490.1	0.481795	0.56204	0.15993	0.999951
ENSG00000102172.15	SMS	0.257697	7.7319	0.159993	0.999951
ENSG00000129038.15	LOXL1	0.486265	2.84106	0.160103	0.999951
ENSG00000188404.8	SELL	0.94529	0.609391	0.160122	0.999951
ENSG00000137574.10	TGS1	-0.214613	6.28499	0.160166	0.999951
ENSG00000126822.16	PLEKHG3	-0.28602	5.83397	0.160316	0.999951
ENSG00000134697.12	GNL2	0.254432	6.99861	0.160401	0.999951
ENSG00000101460.12	MAP1LC3A	-0.49314	1.23863	0.16043	0.999951
ENSG00000166164.15	BRD7	0.274716	6.98313	0.160601	0.999951
ENSG00000255559.1	ZNF252P-AS1	0.565816	0.125461	0.160787	0.999951
ENSG00000131459.12	GFPT2	-0.76811	2.46867	0.160787	0.999951
ENSG00000185650.9	ZFP36L1	-0.300495	7.05319	0.160827	0.999951
ENSG00000088876.11	ZNF343	0.292156	4.48203	0.160843	0.999951
ENSG00000180998.11	GPR137C	-0.588223	2.72672	0.160913	0.999951
ENSG00000224631.4	RPS27AP16	0.312758	2.85549	0.160941	0.999951
ENSG00000132823.10	OSER1	-0.230901	4.35738	0.161178	0.999951
ENSG00000185670.7	ZBTB3	0.327933	2.15261	0.161225	0.999951
ENSG00000139405.15	RITA1	0.271252	1.98063	0.161231	0.999951
ENSG00000168246.5	UBTD2	-0.255199	4.07995	0.161371	0.999951
ENSG00000100997.18	ABHD12	-0.222208	6.10962	0.161464	0.999951
ENSG00000154265.15	ABCA5	-0.382562	5.82876	0.161477	0.999951
ENSG00000119969.14	HELLS	-0.331479	6.02604	0.161574	0.999951
ENSG00000137267.5	TUBB2A	-0.693918	1.62628	0.16162	0.999951
ENSG00000110619.17	CARS	-0.232871	5.33967	0.161626	0.999951
ENSG00000133393.12	FOPNL	0.249892	4.01674	0.161695	0.999951
ENSG00000119929.12	CUTC	-0.245151	3.77365	0.161834	0.999951
ENSG00000186153.16	WWOX	-0.280184	4.77811	0.161843	0.999951
ENSG00000158710.14	TAGLN2	-0.254342	5.79393	0.161917	0.999951
ENSG00000000003.14	TSPAN6	0.349889	5.20178	0.161976	0.999951
ENSG00000120915.13	EPHX2	0.363083	3.89472	0.162006	0.999951
ENSG00000134874.17	DZIP1	-0.529659	5.24456	0.162066	0.999951
ENSG00000137642.12	SORL1	0.437755	8.46585	0.162308	0.999951
ENSG00000166900.16	STX3	0.214532	5.25386	0.162363	0.999951
ENSG00000115020.16	PIKFYVE	-0.145134	7.81371	0.162371	0.999951
ENSG00000100890.15	KIAA0391	0.346993	-0.353272	0.162428	0.999951
ENSG00000183696.13	UPP1	-0.49608	2.37182	0.162466	0.999951
ENSG00000135047.14	CTSL	-0.330696	6.16214	0.162482	0.999951
ENSG00000118777.11	ABCG2	0.72859	1.20371	0.162518	0.999951
ENSG00000243667.6	WDR92	0.474504	0.610586	0.162671	0.999951
ENSG00000204248.10	COL11A2	-0.771064	2.84114	0.162687	0.999951
ENSG00000100934.14	SEC23A	-0.217589	6.99967	0.162705	0.999951
ENSG00000209042.1	SNORD12C	-0.635645	-0.143832	0.162722	0.999951
ENSG00000132510.10	KDM6B	-0.315897	6.12274	0.162751	0.999951
ENSG00000112234.8	FBXL4	0.231905	5.40253	0.162758	0.999951
ENSG00000160593.18	JAML	0.734231	2.28031	0.162776	0.999951
ENSG00000039650.11	PNKP	-0.224579	5.48605	0.162846	0.999951
ENSG00000161618.9	ALDH16A1	-0.344292	2.90201	0.163186	0.999951
ENSG00000171475.13	WIPF2	0.19329	4.25927	0.163198	0.999951
ENSG00000169436.16	COL22A1	1.11559	1.62235	0.163248	0.999951
ENSG00000107960.10	STN1	0.27534	3.50576	0.163395	0.999951
ENSG00000087087.19	SRRT	-0.142476	6.94498	0.163441	0.999951
ENSG00000133710.15	SPINK5	-0.936524	4.79393	0.163646	0.999951
ENSG00000162378.12	ZYG11B	0.185216	5.54971	0.16384	0.999951
ENSG00000166478.9	ZNF143	-0.166307	5.26219	0.163859	0.999951
ENSG00000241973.10	PI4KA	-0.2083	7.23229	0.163922	0.999951
ENSG00000124356.15	STAMBP	0.187645	5.32988	0.163982	0.999951
ENSG00000197162.9	ZNF785	0.235022	3.27685	0.164075	0.999951
ENSG00000173065.13	FAM222B	0.233308	3.00985	0.164165	0.999951
ENSG00000007062.11	PROM1	1.17561	2.7768	0.164216	0.999951
ENSG00000050130.17	JKAMP	-0.203101	4.91184	0.164252	0.999951
ENSG00000133321.10	RARRES3	0.746876	3.80804	0.164256	0.999951
ENSG00000143882.11	ATP6V1C2	0.896073	2.51881	0.164331	0.999951
ENSG00000182010.10	RTKN2	-0.486595	3.48972	0.164457	0.999951
ENSG00000182670.13	TTC3	0.23509	9.65966	0.164476	0.999951
ENSG00000130764.9	LRRC47	0.204481	4.4531	0.164485	0.999951
ENSG00000102595.19	UGGT2	-0.250791	6.91206	0.164612	0.999951
ENSG00000177337.7	DLGAP1-AS1	-0.370167	4.13891	0.164699	0.999951
ENSG00000169189.16	NSMCE1	0.266613	3.93102	0.164779	0.999951
ENSG00000136816.15	TOR1B	-0.321964	2.86212	0.16491	0.999951
ENSG00000164932.12	CTHRC1	-0.678029	4.91833	0.16491	0.999951
ENSG00000178209.15	PLEC	-0.291328	10.1004	0.164958	0.999951
ENSG00000186001.13	LRCH3	-0.195472	6.63013	0.165008	0.999951
ENSG00000125352.5	RNF113A	0.39107	2.12707	0.165042	0.999951
ENSG00000049167.14	ERCC8	0.250887	4.76928	0.165109	0.999951
ENSG00000148290.9	SURF1	0.209728	4.65211	0.165119	0.999951
ENSG00000183666.16	GUSBP1	-0.34596	5.57412	0.165181	0.999951
ENSG00000213860.4	RPL21P75	-0.368127	1.00664	0.165206	0.999951
ENSG00000189079.15	ARID2	0.199488	7.87371	0.165212	0.999951
ENSG00000133065.10	SLC41A1	0.327319	3.90219	0.165237	0.999951
ENSG00000108651.9	UTP6	-0.187062	5.79147	0.16525	0.999951
ENSG00000182541.17	LIMK2	-0.348235	6.08749	0.165329	0.999951
ENSG00000113140.10	SPARC	-0.558426	7.21282	0.165381	0.999951
ENSG00000096092.5	TMEM14A	-0.373421	3.19438	0.165387	0.999951
ENSG00000057294.14	PKP2	0.418466	6.73566	0.165425	0.999951
ENSG00000221823.10	PPP3R1	0.227076	1.58528	0.165496	0.999951
ENSG00000165943.4	MOAP1	0.254535	4.30968	0.165518	0.999951
ENSG00000148180.19	GSN	-0.375092	8.0697	0.16557	0.999951
ENSG00000185101.12	ANO9	-0.54017	3.57725	0.165684	0.999951
ENSG00000160226.15	CFAP410	0.388144	0.859674	0.165715	0.999951
ENSG00000116918.13	TSNAX	0.203367	4.59716	0.165835	0.999951
ENSG00000212916.4	MAP10	0.629326	2.66317	0.165876	0.999951
ENSG00000165125.19	TRPV6	0.821621	1.18575	0.165905	0.999951
ENSG00000227533.5	SLC2A1-AS1	0.450205	-0.212364	0.165935	0.999951
ENSG00000125753.13	VASP	-0.297335	5.16375	0.166141	0.999951
ENSG00000122641.10	INHBA	-0.930353	1.68619	0.166173	0.999951
ENSG00000250182.3	EEF1A1P13	0.356428	4.50266	0.166277	0.999951
ENSG00000138035.14	PNPT1	0.236949	6.52116	0.166347	0.999951
ENSG00000180245.4	RRH	0.655984	1.50849	0.166428	0.999951
ENSG00000188549.12	CCDC9B	0.503546	2.49962	0.166505	0.999951
ENSG00000167615.16	LENG8	-0.2748	8.41696	0.1666	0.999951
ENSG00000180901.10	KCTD2	0.336885	3.60445	0.166638	0.999951
ENSG00000094631.19	HDAC6	-0.262955	5.87153	0.166745	0.999951
ENSG00000204178.10	MACO1	-0.202828	5.10239	0.166792	0.999951
ENSG00000159164.9	SV2A	0.598137	0.812021	0.166837	0.999951
ENSG00000048140.17	TSPAN17	-0.284163	3.82268	0.166977	0.999951
ENSG00000243364.7	EFNA4	0.505164	1.10234	0.167023	0.999951
ENSG00000118596.11	SLC16A7	-0.667751	0.889153	0.167058	0.999951
ENSG00000260528.4	FAM157C	-0.705104	0.0071077	0.167095	0.999951
ENSG00000108244.16	KRT23	0.85102	3.91651	0.167147	0.999951
ENSG00000232629.8	HLA-DQB2	1.08106	0.655312	0.167187	0.999951
ENSG00000175482.8	POLD4	-0.438413	-0.44072	0.167385	0.999951
ENSG00000144357.16	UBR3	-0.179161	7.7571	0.167389	0.999951
ENSG00000166938.12	DIS3L	0.247243	5.83795	0.167389	0.999951
ENSG00000169902.14	TPST1	-0.314818	4.45851	0.167459	0.999951
ENSG00000116132.11	PRRX1	-0.889925	3.07554	0.16759	0.999951
ENSG00000165732.12	DDX21	-0.226118	7.66294	0.16779	0.999951
ENSG00000114529.12	C3orf52	-0.582043	0.783253	0.167845	0.999951
ENSG00000162623.15	TYW3	0.233076	4.66405	0.167852	0.999951
ENSG00000274425.1	AC114271.1	0.60749	-0.373217	0.16789	0.999951
ENSG00000263266.2	RPS7P1	0.331734	3.02779	0.167926	0.999951
ENSG00000254685.6	FPGT	0.266442	3.86904	0.168075	0.999951
ENSG00000130522.5	JUND	-0.334564	5.61764	0.168137	0.999951
ENSG00000100490.9	CDKL1	0.410104	4.1009	0.168266	0.999951
ENSG00000162882.14	HAAO	0.580687	0.0769305	0.1683	0.999951
ENSG00000205885.7	C1RL-AS1	0.443703	1.09056	0.168369	0.999951
ENSG00000134851.12	TMEM165	-0.236929	6.31987	0.168573	0.999951
ENSG00000072864.14	NDE1	-0.234337	5.41934	0.168576	0.999951
ENSG00000185187.12	SIGIRR	-0.32165	2.87195	0.168629	0.999951
ENSG00000165905.17	LARGE2	0.46737	3.4641	0.168639	0.999951
ENSG00000138780.14	GSTCD	0.234923	4.64048	0.168838	0.999951
ENSG00000138028.15	CGREF1	0.687343	2.19259	0.168877	0.999951
ENSG00000115539.13	PDCL3	-0.269088	4.65726	0.168885	0.999951
ENSG00000214784.4	AC010468.1	0.438016	-0.0641111	0.169005	0.999951
ENSG00000082014.16	SMARCD3	0.539815	4.32082	0.169092	0.999951
ENSG00000172500.12	FIBP	0.240835	4.95309	0.169173	0.999951
ENSG00000221333.1	MIR548K	0.527746	0.294961	0.169247	0.999951
ENSG00000213885.3	RPL13AP7	0.543655	-0.280043	0.169567	0.999951
ENSG00000101882.9	NKAP	0.236751	4.68778	0.169607	0.999951
ENSG00000179163.11	FUCA1	-0.277396	4.59607	0.169664	0.999951
ENSG00000122545.19	2022-09-07	-0.21871	7.32382	0.169681	0.999951
ENSG00000183624.13	HMCES	0.251338	4.56738	0.169706	0.999951
ENSG00000011523.13	CEP68	0.253623	4.48318	0.16979	0.999951
ENSG00000171115.3	GIMAP8	0.606989	2.00004	0.169961	0.999951
ENSG00000197410.13	DCHS2	0.770923	3.50421	0.170026	0.999951
ENSG00000240065.7	PSMB9	0.607202	3.47088	0.170113	0.999951
ENSG00000223361.5	FTH1P10	0.404409	1.83805	0.170203	0.999951
ENSG00000150281.6	CTF1	0.607984	-0.112844	0.17022	0.999951
ENSG00000180233.10	ZNRF2	-0.276968	2.58213	0.170322	0.999951
ENSG00000125170.10	DOK4	0.329099	2.32915	0.17036	0.999951
ENSG00000166974.12	MAPRE2	-0.396189	2.86799	0.170405	0.999951
ENSG00000178078.11	STAP2	0.442751	2.81757	0.17067	0.999951
ENSG00000146143.17	PRIM2	-0.297342	4.13306	0.170673	0.999951
ENSG00000080503.23	SMARCA2	0.446843	7.32599	0.170686	0.999951
ENSG00000184076.13	UQCR10	-0.292163	4.42038	0.170702	0.999951
ENSG00000147687.18	TATDN1	0.296563	6.08229	0.170801	0.999951
ENSG00000082512.14	TRAF5	-0.346645	5.30216	0.170867	0.999951
ENSG00000155592.15	ZKSCAN2	0.339521	3.23525	0.170881	0.999951
ENSG00000122778.9	KIAA1549	0.409569	4.59128	0.170997	0.999951
ENSG00000146677.7	AC004453.1	0.376403	2.31132	0.171	0.999951
ENSG00000227034.1	AL445433.1	0.613895	-0.347966	0.171027	0.999951
ENSG00000079805.16	DNM2	-0.189725	7.59366	0.171093	0.999951
ENSG00000260290.2	AC092115.1	0.337495	0.100096	0.17114	0.999951
ENSG00000105519.15	CAPS	-0.428274	2.46946	0.17131	0.999951
ENSG00000074842.7	MYDGF	-0.266598	3.88498	0.171381	0.999951
ENSG00000185710.9	SMG1P4	-0.68669	1.61414	0.171398	0.999951
ENSG00000135469.13	COQ10A	-0.500633	0.767055	0.171466	0.999951
ENSG00000128708.12	HAT1	-0.246756	5.54921	0.17152	0.999951
ENSG00000113851.14	CRBN	-0.203298	5.3615	0.171559	0.999951
ENSG00000106261.16	ZKSCAN1	0.198056	6.99539	0.171818	0.999951
ENSG00000167925.15	GHDC	0.352353	1.3328	0.171822	0.999951
ENSG00000174446.12	SNAPC5	0.330978	2.43291	0.171844	0.999951
ENSG00000158161.15	EYA3	-0.209572	5.67268	0.171874	0.999951
ENSG00000129295.8	LRRC6	-0.436369	4.67071	0.171959	0.999951
ENSG00000212402.1	SNORA74B	-0.399996	6.11105	0.172213	0.999951
ENSG00000121753.12	ADGRB2	-0.503375	1.98646	0.172328	0.999951
ENSG00000131374.14	TBC1D5	0.197446	6.58381	0.172458	0.999951
ENSG00000092201.9	SUPT16H	-0.254749	7.53688	0.172459	0.999951
ENSG00000107874.10	CUEDC2	0.233067	3.3617	0.172697	0.999951
ENSG00000151388.10	ADAMTS12	-0.630805	3.51763	0.172705	0.999951
ENSG00000118242.15	MREG	0.388679	2.53655	0.172736	0.999951
ENSG00000162174.12	ASRGL1	0.603453	5.19097	0.172779	0.999951
ENSG00000140988.15	RPS2	0.315409	7.557	0.172928	0.999951
ENSG00000023445.13	BIRC3	0.614816	5.19649	0.17299	0.999951
ENSG00000169221.13	TBC1D10B	0.217787	4.87874	0.173103	0.999951
ENSG00000183780.12	SLC35F3	0.888376	-0.249628	0.173295	0.999951
ENSG00000158290.16	CUL4B	0.207669	7.5604	0.173307	0.999951
ENSG00000211677.2	IGLC2	1.51198	2.67235	0.173319	0.999951
ENSG00000155530.3	LRGUK	-0.468364	3.82103	0.173493	0.999951
ENSG00000213740.2	SERBP1P1	0.40816	0.671453	0.173637	0.999951
ENSG00000153993.13	SEMA3D	-1.07135	2.02053	0.173734	0.999951
ENSG00000165548.10	TMEM63C	-0.762338	1.59857	0.173857	0.999951
ENSG00000153933.9	DGKE	-0.37517	3.69069	0.173891	0.999951
ENSG00000115459.17	ELMOD3	0.244618	3.70741	0.173927	0.999951
ENSG00000205871.5	RPS3AP47	0.490899	-0.408126	0.173958	0.999951
ENSG00000121060.17	TRIM25	-0.260891	5.52581	0.173962	0.999951
ENSG00000239776.2	AC079949.1	0.372161	0.683852	0.173994	0.999951
ENSG00000119185.12	ITGB1BP1	0.183928	5.35007	0.173999	0.999951
ENSG00000116133.12	DHCR24	0.46579	7.06338	0.174016	0.999951
ENSG00000162521.18	RBBP4	-0.19759	7.61808	0.174099	0.999951
ENSG00000089050.15	RBBP9	0.300785	1.91936	0.17414	0.999951
ENSG00000106853.19	PTGR1	-0.274877	5.39713	0.174161	0.999951
ENSG00000114805.17	PLCH1	0.855636	2.94323	0.174163	0.999951
ENSG00000278540.4	ACACA	0.193932	7.73734	0.17429	0.999951
ENSG00000070444.14	MNT	-0.218046	4.00732	0.174377	0.999951
ENSG00000104369.4	JPH1	0.673537	1.80742	0.174395	0.999951
ENSG00000135541.20	AHI1	-0.284069	6.89644	0.174528	0.999951
ENSG00000138942.15	RNF185	-0.310765	1.97308	0.174662	0.999951
ENSG00000173163.10	COMMD1	0.203728	4.06697	0.174841	0.999951
ENSG00000142156.14	COL6A1	-0.502152	7.62607	0.174851	0.999951
ENSG00000229534.1	HNRNPA1P53	0.61747	0.813881	0.174889	0.999951
ENSG00000167702.12	KIFC2	-0.412519	3.7245	0.175017	0.999951
ENSG00000102547.18	CAB39L	0.453422	2.28051	0.175021	0.999951
ENSG00000154240.16	CEP112	-0.357806	5.49834	0.17527	0.999951
ENSG00000129422.14	MTUS1	0.424158	6.18925	0.175271	0.999951
ENSG00000149532.15	CPSF7	0.163779	5.73701	0.17536	0.999951
ENSG00000172954.13	LCLAT1	0.20279	4.82329	0.175477	0.999951
ENSG00000111348.8	ARHGDIB	0.397092	4.42692	0.175598	0.999951
ENSG00000253719.3	ATXN7L3B	0.246388	4.11929	0.175647	0.999951
ENSG00000129657.15	SEC14L1	0.288129	5.87001	0.175769	0.999951
ENSG00000197608.11	ZNF841	-0.267401	7.13721	0.175856	0.999951
ENSG00000234664.1	HMGN2P5	-0.376054	3.56786	0.176101	0.999951
ENSG00000181220.16	ZNF746	0.219743	4.14907	0.176156	0.999951
ENSG00000128908.16	INO80	0.156007	6.66311	0.176156	0.999951
ENSG00000138231.12	DBR1	0.209007	4.91607	0.176163	0.999951
ENSG00000102978.12	POLR2C	0.256618	4.00219	0.176206	0.999951
ENSG00000140043.11	PTGR2	0.404343	1.81556	0.176232	0.999951
ENSG00000113621.14	TXNDC15	-0.205443	4.62609	0.176304	0.999951
ENSG00000165997.4	ARL5B	-0.272959	4.42398	0.176453	0.999951
ENSG00000163814.7	CDCP1	-0.411598	4.61762	0.17649	0.999951
ENSG00000164237.8	CMBL	0.686191	2.83847	0.176551	0.999951
ENSG00000180573.9	HIST1H2AC	-0.288487	6.33175	0.17668	0.999951
ENSG00000166736.11	HTR3A	-1.19309	3.05789	0.176734	0.999951
ENSG00000108349.16	CASC3	0.18095	6.98125	0.176803	0.999951
ENSG00000263753.7	LINC00667	0.424456	0.377938	0.176853	0.999951
ENSG00000214655.10	ZSWIM8	-0.236286	5.79809	0.176873	0.999951
ENSG00000167202.11	TBC1D2B	0.281607	5.03117	0.176989	0.999951
ENSG00000250571.6	GLI4	-0.29669	2.95011	0.176998	0.999951
ENSG00000139239.7	RPL14P1	0.333739	3.47611	0.177062	0.999951
ENSG00000176225.13	RTTN	0.267731	5.60226	0.177149	0.999951
ENSG00000179627.9	ZBTB42	0.375506	1.79798	0.177267	0.999951
ENSG00000175906.4	ARL4D	0.58709	1.84112	0.177315	0.999951
ENSG00000102103.15	PQBP1	-0.257469	4.93646	0.177504	0.999951
ENSG00000197181.11	PIWIL2	0.761682	0.398282	0.177506	0.999951
ENSG00000110871.14	COQ5	0.237386	5.28956	0.17769	0.999951
ENSG00000175792.11	RUVBL1	0.246166	5.38096	0.177861	0.999951
ENSG00000218208.1	RPS27AP11	0.441673	0.645793	0.17789	0.999951
ENSG00000184897.5	H1FX	0.276669	3.1316	0.177925	0.999951
ENSG00000101126.16	ADNP	0.178224	8.25682	0.177942	0.999951
ENSG00000213881.3	NPM1P6	-0.540237	0.503834	0.177965	0.999951
ENSG00000205045.8	SLFN12L	0.548668	2.43985	0.177997	0.999951
ENSG00000202107.1	SNORD103B	-0.664582	0.236129	0.178072	0.999951
ENSG00000108774.14	RAB5C	0.323646	0.487581	0.178121	0.999951
ENSG00000121644.18	DESI2	0.218144	4.56588	0.178157	0.999951
ENSG00000172590.18	MRPL52	0.218603	3.52336	0.178288	0.999951
ENSG00000228439.5	TSTD3	-0.405068	0.620481	0.178332	0.999951
ENSG00000137414.5	FAM8A1	0.249851	3.89816	0.178334	0.999951
ENSG00000146374.13	RSPO3	-1.33625	2.4283	0.178416	0.999951
ENSG00000182446.13	NPLOC4	0.223356	6.23601	0.178434	0.999951
ENSG00000159063.12	ALG8	0.274264	6.45459	0.178445	0.999951
ENSG00000162493.16	PDPN	-0.802692	1.71541	0.178691	0.999951
ENSG00000002586.19	CD99	-0.31636	6.99609	0.178721	0.999951
ENSG00000142208.16	AKT1	0.217987	6.4046	0.178822	0.999951
ENSG00000115307.16	AUP1	0.189814	5.75446	0.178885	0.999951
ENSG00000229018.5	PMS2P7	0.769325	2.72696	0.178947	0.999951
ENSG00000171960.10	PPIH	0.271116	4.36088	0.178964	0.999951
ENSG00000197448.13	GSTK1	0.260711	5.75435	0.178966	0.999951
ENSG00000167123.18	CERCAM	-0.410404	3.80367	0.178985	0.999951
ENSG00000160194.17	NDUFV3	0.2114	5.78423	0.17906	0.999951
ENSG00000140280.13	LYSMD2	0.549571	1.12934	0.179075	0.999951
ENSG00000207815.1	MIR563	0.453366	2.37484	0.179086	0.999951
ENSG00000214787.9	MS4A4E	0.736107	0.287329	0.179156	0.999951
ENSG00000272556.2	GTF2IP13	0.36612	4.46949	0.179161	0.999951
ENSG00000100605.16	ITPK1	0.242891	4.41261	0.179254	0.999951
ENSG00000163017.13	ACTG2	1.20315	1.0984	0.17933	0.999951
ENSG00000094755.16	GABRP	0.931057	1.92032	0.179433	0.999951
ENSG00000160588.9	MPZL3	-0.358612	2.52202	0.179556	0.999951
ENSG00000162878.12	PKDCC	0.637165	2.1247	0.179596	0.999951
ENSG00000116016.13	EPAS1	-0.374901	6.33648	0.179784	0.999951
ENSG00000164332.7	UBLCP1	-0.253827	5.16993	0.179868	0.999951
ENSG00000163155.11	LYSMD1	0.298993	2.75039	0.179878	0.999951
ENSG00000163412.12	EIF4E3	0.443821	0.978476	0.179954	0.999951
ENSG00000131467.10	PSME3	0.194876	5.63179	0.180105	0.999951
ENSG00000230202.1	AL450405.1	0.375954	1.18331	0.180133	0.999951
ENSG00000113558.18	SKP1	-0.188227	6.96894	0.180239	0.999951
ENSG00000144115.16	THNSL2	0.507913	3.89779	0.18031	0.999951
ENSG00000164118.12	CEP44	-0.213394	4.31892	0.180339	0.999951
ENSG00000185414.19	MRPL30	0.299223	-0.257409	0.18038	0.999951
ENSG00000198258.10	UBL5	-0.282097	5.12492	0.180434	0.999951
ENSG00000150510.16	FAM124A	0.622618	1.18667	0.180585	0.999951
ENSG00000163257.10	DCAF16	0.244774	5.56063	0.180593	0.999951
ENSG00000177707.10	NECTIN3	-0.477931	5.62684	0.180686	0.999951
ENSG00000166311.9	SMPD1	-0.303365	3.06125	0.180787	0.999951
ENSG00000159388.5	BTG2	-0.494284	3.05446	0.180826	0.999951
ENSG00000157326.18	DHRS4	0.307014	4.19198	0.180853	0.999951
ENSG00000164011.17	ZNF691	0.251521	3.5572	0.180878	0.999951
ENSG00000180071.19	ANKRD18A	1.23819	2.22402	0.180925	0.999951
ENSG00000136504.11	KAT7	-0.17191	5.82451	0.181066	0.999951
ENSG00000165312.6	OTUD1	-0.385098	3.10845	0.18115	0.999951
ENSG00000180979.9	LRRC57	0.307556	-0.200871	0.181156	0.999951
ENSG00000095739.10	BAMBI	0.963755	0.34614	0.18139	0.999951
ENSG00000198478.7	SH3BGRL2	-0.539159	2.25792	0.181402	0.999951
ENSG00000128311.13	TST	-0.44717	0.272948	0.181476	0.999951
ENSG00000245849.7	RAD51-AS1	0.344457	-0.294207	0.181504	0.999951
ENSG00000089101.17	CFAP61	-0.883989	1.0263	0.181559	0.999951
ENSG00000256087.6	ZNF432	-0.277554	4.86467	0.181559	0.999951
ENSG00000184156.16	KCNQ3	-0.703276	2.45843	0.181627	0.999951
ENSG00000119844.15	AFTPH	0.166142	6.68381	0.181691	0.999951
ENSG00000078804.12	TP53INP2	-0.383193	0.532621	0.181731	0.999951
ENSG00000105879.11	CBLL1	0.187287	5.69253	0.181826	0.999951
ENSG00000122406.13	RPL5	0.244617	10.285	0.18186	0.999951
[truncated: 12,485 more rows]
